# Supplementary material for: Factors influencing intention to obtain the HPV vaccine in South East Asian and Western Pacific regions: A systematic review and meta-analysis
Source: Sci Rep. 2018 Feb 26;8:3640. doi: 10.1038/s41598-018-21912-x (PMC5832144; doi:10.1038/s41598-018-21912-x)
Supplement: Supplementary file 2 — Supplementary Table S2 [file 41598_2018_21912_MOESM2_ESM.xlsx]

## Sheet: Overall
Study ID	Author	Year	Title	Objective	Study design	Include	Reason for exclusion	Conclusion
1	Yen CF	2011	Yen C-F, Chen S-F, Lin L-P, Hsu S-W, Chang M-J, Wu C-L, et al. The acceptability of human papillomavirus (hpv) vaccination among women with physical disabilities. Research in Developmental Disabilities. 2011;32(5):2020-6.	To explore the awareness and acceptability of future HPV vaccination, and to identify factors for HPV acceptability among women with physical disabilities.	cross-sectional survey	Yes		To increase the HPV vaccination rate, the health care system in Taiwan should: '- examine the reasons for low HPV-vaccine awareness '- consider implementing free immunizations for this group of women. '- incorporate Reiter et al.’s (2010) suggestions about increasing opportunities for HPV vaccination at preventive checkups and increasing the concomitant administration of the HPV vaccine with othe…
2	Kwan T	2009	Kwan T, Chan K, Yip A, Tam K, Cheung A, Lo S, et al. Acceptability of human papillomavirus vaccination among Chinese women: concerns and implications. BJOG: An International Journal of Obstetrics & Gynaecology. 2009;116(4):501-10 10p.	To explore Chinese women’s perceptions of human papillomavirus (HPV) vaccination and their intention to be vaccinated.	A cross-sectional community-based survey study.	Yes		The easy acceptability of HPV vaccination among the mostly sexually experienced Chinese participants and their knowledge deficit on the subject may implicate potential misuse of the vaccines and a false sense of security against cervical cancer. There is a dire need for culturally sensitive and tailored education for the public, women of different ages and their partners about HPV and HPV vaccina…
3	Wong WC	2010	Wong WC, Fong B, Chan PK. Acceptance of human papillomavirus vaccination among first year female university students in Hong Kong. Sexual Health (14485028). 2009;6(4):264-71 8p. PubMed PMID: 105246567. Language: English. Entry Date: 20100409. Revision Date: 20150711. Publication Type: Journal Article	To assess sexual behaviour, knowledge and attitudes among first year university students in order to identify factors that may affect their acceptance of human papillomavirus (HPV) vaccination	cross-sectional survey	Yes		In summary, the scores of WHOQOL-BREF (HK), locus of health and total self-esteem score of the female university students appear to be similar to those of the healthy population.18 6.5% of our sample reported having had sexual intercourse and their mean age of having first sex was 17.9 years ± 1.9. At the same time, the overall level of knowledge regarding HPV infection and cervical cancer was co…
4	Kang HS	2011	Kang HS, Moneyham L. Attitudes toward and intention to receive the human papilloma virus (HPV) vaccination and intention to use condoms among female Korean college students. Vaccine. 2010;28(3):811.	This study examined the attitudes, intentions, and perceived barriers to HPV vaccination among Korean high school girls and their mothers.	A cross-sectional descriptive correlational and comparative study	Yes *but only info on daughter is included*		The attitudes of mothers and high school girls toward HPV vaccination were favorable. In both mothers and girls, the intention to receive the HPV vaccine was higher when their attitude toward the vaccine was more favorable. Thus, as a strategy to raise the intention of obtaining HPV vaccination, a program that changes attitudes toward HPV vaccination would be helpful. In addition, the intention t…
5	Achappa S	2015	Achappa S, Kumar A, Varadaraja Rao BA, Holyachi S. Awareness about cervical cancer and its risk factors among students of a women's college in Davangere, Karnataka. Indian Journal of Public Health Research and Development. 2015;6(3):193-8.		write to author		No full text
6	Wang LDL	2015	Wang LDL, Lam WWT, Fielding R. Cervical cancer prevention practices through screening and vaccination: A cross-sectional study among Hong Kong Chinese women. Gynecologic Oncology. 2015;138(2):311-6.	No published data are available that currently evaluate Chinese adult women's cervical cancer prevention practices through screening and vaccination using population-based samples. This study describes patterns and correlates of these behaviors among Hong Kong Chinese women aged 30–59 years.	cross-sectional survey	Yes		Information trust was associated with vaccination intention but not actual uptake whereas encouragement from family/friends facilitates women's HPV vaccination. Continued efforts are needed to ensure Chinese women adopting cervical cancer preventive behaviors, and must consider different specific needs of population subgroups.
7	McNair	2009	McNair R, Power J, Carr S. Comparing knowledge and perceived risk related to the human papilloma virus among Australian women of diverse sexual orientations. Australian & New Zealand Journal of Public Health. 2009;33(1):87-93 7p	The study compared levels of awareness of human papilloma virus (HPV) as a sexually transmissible infection (STI) between women of different sexual orientations. It also examined self-reported risk factors for HPV infection, perceived level of personal risk, and willingness to have the HPV vaccine.	cross-sectional survey	Yes		The major discrepancy between the common presence of various HPV risk factors among our study respondents and the low level of self-perceived risk, alerts us to the need for much more detailed health promotion about HPV as a sexually transmissible infection for all women, particularly those with female, or female and male sexual partners. The women in our study would benefit from improved knowled…
8	Juntasopeepun P	2011	Juntasopeepun P, Davidson PM, Chang S, Suwan N, Phianmongkhol Y, Srisomboon J. Development and psychometric evaluation of the Thai Human Papillomavirus Beliefs Scale. Nursing & Health Sciences. 2011;13(4):475-80	In this study, we developed and evaluated the psychometric properties of the Thai Human Papillomavirus Beliefs Scale.	cross-sectional survey	Yes		The T-HPVBS has potential usefulness in HPV vaccination research. It can be used as a brief measure in assessing young women's HPV and cervical cancer-related beliefs, in predicting HPV vaccination acceptability, and in designing and targeting intervention strategies. For instance, educational programs that promote acceptance of HPV vaccination could be designed to emphasize to young women the hi…
9	Mather T	2012	Mather T, McCaffery K, Juraskova I. Does HPV vaccination affect women's attitudes to cervical cancer screening and safe sexual behaviour? Vaccine. 2012;30(21):3196-201.	The aim of the current study was to investigate whether vaccinated and unvaccinated women differ in their (i) knowledge of cervical screening guidelines, (ii) perceived vulnerability to cervical cancer, (iii) cervical screening intentions and uptake, and (iv) attitudes to and engagement in safe sexual behaviour.		NO	*not discussing about vaccine related, only compare on cervical cancer knowledge btw vaccinated and unvaccinated groups*
10	Wong LP	2010	Wong LP, Sam IC. Ethnically diverse female university students' knowledge and attitudes toward human papillomavirus (HPV), HPV vaccination and cervical cancer. European Journal of Obstetrics Gynecology and Reproductive Biology. 2010;148(1):90-5.	This study aimed to assess knowledge and attitudes towards HPV infection, HPV vaccination and cervical cancer among female university students, to provide insight into development of HPV educational information.	cross-sectional survey	Yes		In conclusion, there is an urgent need for provision of HPV education to women in institutions of higher learning. The data from this study suggest that in order to enhance HPV immunization uptake, provision of information about HPV infection and its link to cervical cancer and genital warts is essential, with emphasis on high HPV infection rates, provision of assurance on safety and efficacy of …
11	Kuo PF	2014	Kuo PF, Yeh YT, Sheu SJ, Wang TF. Factors associated with future commitment and past history of human papilloma virus vaccination among female college students in northern Taiwan. Journal of Gynecologic Oncology. 2014;25(3):188-97.	To investigate factors influencing commitment to human papilloma virus (HPV) vaccination and prior vaccination among female college students in northern Taiwan.	cross sectional study	Yes		In conclusions, the major factors associated with both prior vaccination and commitment to receive vaccination in the future were the cost, self-efficacy, interpersonal influences, and situational influences. College students with a family history of gynecologic malignancy had a greater intent to receive HPV vaccine. When formulating vaccination policies, governmental or medical institutions shou…
12	Kim HW	2012	Kim HW. Factors associated with human papillomavirus related stigma, shame, and intent of HPV test. Journal of Korean Academy of Nursing. 2012;42(2):217-25.	This study was conducted to examine the factors associated with HPV (Human Papillomavirus) related stigma, shame and intent to have HPV test among adult women.	cross-sectional	Yes *only available data in English is extracted*		Basic HPV information should be fully understood for women especially prior to HPV test. Normalizing HPV stigma is necessary for women who perceive HPV as sexually transmitted and women intending to have HPV test.
13	Kyu Eun L	2014	Kyu Eun L. Factors Associated with Intention to receive Human Papillomavirus Vaccine in Undergraduate Women: An Application of the Theory of Planned Behavior. Journal of Korean Academy of Fundamentals of Nursing. 2014;21(4):457-65 9p.	The purpose of this study was to apply Ajzen's theory of planned behavior to identify factors that affect undergraduate women's decisions to receive human papillomavirus(HPV) vaccination.	descriptive survey design	Yes *only available data in English is extracted*		Results of this study show that there are significant factors affecting the intention of undergraduate women to receive HPV vaccination. Also, strategies emphasizing subjective norm and perceived behavior control in obtaining HPV vaccination should be taken into account in developing educational programs.
14	Juntasopeepun P	2012	Juntasopeepun P, Suwan N, Phianmongkhol Y, Srisomboon J. Factors influencing acceptance of human papillomavirus vaccine among young female college students in Thailand. International Journal of Gynecology and Obstetrics. 2012;118(3):247-50.	To determine knowledge and beliefs related to human papillomavirus (HPV), cervical cancer, and vaccination among young Thai women, and thereby identify independent predictors associated with acceptance of HPV vaccination	cross-sectional online survey	Yes		In conclusion, findings from the study focus on significant factors that influence acceptance of HPV vaccines. These factors need to be addressed in health education programs, with a view to optimizing the uptake of HPV vaccines and to minimizing the HPV infection rate. The present study addresses gaps in the existing literature with respect to determinants of HPV vaccination intention among youn…
15	Lee A	2014	Lee A, Ho M, Cheung CK, Keung VM. Factors influencing adolescent girls' decision in initiation for human papillomavirus vaccination: a cross-sectional study in Hong Kong. BMC public health. 2014;14:925. PubMed PMID: 25195604.	This study aimed to assess the knowledge of and attitude towards cervical cancer prevention among Chinese adolescent girls in Hong Kong, and to identify factors influencing the initiation of HPV vaccination.	cross-sectional study	Yes		Public education on cervical cancer needs to be well penetrated in the community as comments from relatives and friends play a significant role in influencing initiation of vaccine. If the adolescents do not agree that cancer as terrifying disease, they are unlikely to consider HPV vaccine to prevent cervical cancer. School as setting to provide source of information would be one strategy to faci…
16	Lan YL	2013	Lan YL, Chen CC, Tsai CH. Female college students' perspectives on self-paid human papillomavirus vaccination based on the theory of planned behaviour. Journal of Chemical and Pharmaceutical Research. 2013;5(11):6-11. PubMed PMID: 2013817134.	To explore the perspectives of female college students on self-paid human papillomavirus vaccination based on the theory of planned behaviour.	cross-sectional study	Yes		This study shows that female college student participants scored low on receiving relevant information on HPV vaccines from teachers. It is thus suggested that seminars or courses on this topic be provided on campus to increase female college students’ awareness of cervical cancer and HPV vaccines. The importance of vaccination in preventing cervical cancer can be emphasised through mass media. T…
17	Bang KS	2011	Bang KS, Sung S, Koo B, Kim M, Kim Y, Kim J, et al. Female university students' HPV-related knowledge and influencing factors on HPV vaccinations. Journal of Korean Oncology Nursing. 2011;11(3):1p-p p. PubMed PMID: 108158967. Language: English. Entry Date: 20120330. Revision Date: 20150712.	The purpose of this study was to investigate the knowledge regarding HPV vaccination and identify the factors associated with HPV vaccination in female university students.	cross-sectional	Yes *only available data in English is extracted*		A broadened public campaign is recommended to increase the knowledge and positive attitude towards HPV vaccination for university female students as well as their parents.
18	Hsu YY	2010	Hsu YY, Hsu KF, Cheng YM, Fetzer SJ, Chou CY. Health beliefs of Taiwanese women seeking HPV vaccination. Vaccine. 2010 07 Jun;28(25):4224-8. PubMed PMID: 2010290083. English.	The purpose of this study was to examine health beliefs and reasons for HPV vaccination among young adult women (aged 18–26 years), and adult women (aged over 26 years)	cross-sectional	Yes		The findings of this study provide empirical data regarding health beliefs and reasons for HPV vaccination in women over 18 years old. Particularly to this study, over one-third of the sample who sought HPV vaccination were adult women over 26 years old. Young adult women, aged 18–26 years, are more likely than women aged over 26 years to consider cost and availability of vaccine, and less likely…
19	Hong Y	2013	Hong Y, Zhang C, Li X, Lin D, Liu Y. HPV and cervical cancer related knowledge, awareness and testing behaviors in a community sample of female sex workers in China. BMC Public Health. 2013;13(1):696- 1p. PubMed PMID: 103896845. Language: English. Entry Date: 20150612. Revision Date: 20150710. Publication Type: Journal Article. Journal Subset: Biomedical.	The current study aimed to examine the HPV and cervical cancer related awareness, knowledge, and behaviors among FSW in China	cross-sectional	Yes		Our study underscores the needs for effective cervical cancer prevention programs for FSW in China and other resource-limited countries. We specifically call for cervical cancer and HPV knowledge and awareness programs and regular screening as well as HPV risk-reduction programs for these vulnerable women.
20	Tu Y-C	2015	Tu Y-C, Wang H-H, Lin Y-J, Chan T-F. HPV Knowledge and Factors Associated with Intention to Use Condoms for Reducing HPV Infection Risk among Adolescent Women in Taiwan. Women & Health. 2015;55(2):187-202 16p. PubMed PMID: 103780432. Language: English. Entry Date: 20150327. Revision Date: 20150820. Publication Type: Journal Article.	This study investigated Taiwanese adolescent women’s knowledge of HPV and factors associated with intention to use condoms for reducing HPV-related diseases among adolescent women.	cross-sectional survey	yes		This study provided empirical data on Taiwanese adolescent women’s HPV-related knowledge, attitude toward subjective norms and perceived behavioral control for condom use for HPV prevention, and perceived risk of HPV infection and intention to use condoms for HPV prevention. The majority of participants were sexually inexperienced and had not received HPV vaccine inoculation. To minimize the cost…
21	Weisberg E	2009	Weisberg E, Bateson D, McCaffery K, Skinner SR. HPV vaccination catch up program - utilisation by young Australian women. Australian Family Physician. 2009;38(1/2):72-6 5p. PubMed PMID: 105479117. Language: English. Entry Date: 20090522. Revision Date: 20150711. Publication Type: Journal Article	To determine the percentage of women attending Family Planning New South Wales (FPNSW) clinics aged 26 years or less who were aware of the free HPV vaccination program and had received a full course of the vaccine or had at least one injection.	cross-sectional survey			Despite extensive publicity, there is a need for GPs to inform and reassure women about the safety and advantages of the HPV vaccination program. General practitioners could use opportunistic visits by young women to provide information about the catch up HPV vaccination program and encourage them to participate in the program. They could also use their computer recall systems to encourage women …
22	Li SL	2013	Li SL, Lau YL, Lam TH, Yip PSF, Fan SYS, Ip P. HPV vaccination in Hong Kong: Uptake and reasons for non-vaccination amongst Chinese adolescent girls. Vaccine. 2013;31(49):5785-8.	The study aims to determine HPV vaccine uptake (≥1 dose) amongst adolescent girls in Hong Kong and to explore the reasons for non-acceptance of the vaccine.	cross-sectional survey	Yes		The HPV vaccine uptake amongst adolescent girls in Hong Kong is very low. A school-based education and service programme is needed to improve uptake and prevent disparities in the Chinese population.
23	Young AM	2010	Young AM, Crosby RA, Jagger KS, Richardson MB, Kloha RA, Safarian V. HPV vaccine acceptability among women in the Philippines. Asian Pacific Journal of Cancer Prevention. 2010;11(6):1781-7.	To examine attitudes toward and acceptability of HPV vaccination among a community-based sample of women in the Philippines.	cross-sectional survey	Yes		HPV vaccine acceptance among Filipina women is contingent on affordable pricing. A successful vaccine initiative in the region must minimize structural barriers, foster familial and social support for vaccination, incorporate HPV education, and work within cultural norms.
24	Kang HS	2010	Kang HS, Shin H, Hyun M-S, Kim MJ. Human papilloma virus vaccination: Perceptions of young Korean women. Journal of Advanced Nursing. 2010;66(9):1946-52.	This paper is a report of a descriptive study of young Korean women’s perceptions of use of the human papilloma virus vaccine.	descriptive	Yes	Qualitative studies
25	Wadhera P	2015	Wadhera P, Evans JL, Stein E, Gandhi M, Couture M-C, Sansothy N, et al. Human papillomavirus knowledge, vaccine acceptance, and vaccine series completion among female entertainment and sex workers in Phnom Penh, Cambodia: The Young Women's Health Study. International Journal of STD & AIDS. 2015;26(12):893-902.	We assessed human papillomavirus awareness prior to the delivery of a brief information and education intervention, and human papillomavirus vaccine provision to female entertainment and sex workers	descriptive survey	Yes		Cambodian FSWs, a population at high risk for HPV infection, responded positively to a brief information and education intervention, demonstrating good knowledge and high vaccine uptake. ATS use and high-risk sex both had especially negative associations with vaccine completion. As well, women in brothel-based or freelance sex work were more likely to complete the vaccine series. This may be a re…
26	Juntasopeepun P	2011	Juntasopeepun P, Davidson PM, Suwan N, Phianmongkhol Y, Srisomboon J. Human papillomavirus vaccination intention among young women in Thailand. Asian Pacific journal of cancer prevention : APJCP. 2011;12(12):3213-9.	The aims of this study were to examine knowledge and beliefs regarding HPV and cervical cancer and to predict HPV vaccination intention among young women in Thailand using a cross-sectional descriptive study design.	Cross-sectional descriptive study design	Yes		In conclusion, although HPV vaccines have been shown to be effective in preventing HPV infection and in reducing cervical cancer, a significant proportion of young women in this study were unaware of the HPV vaccine and had a low intention of being vaccinated. Results from this study provide an empirical basis for future large-scale nationwide studies about HPV vaccination acceptability in Thaila…
27	Gu C	2015	Gu C, Niccolai LM, Yang S, Wang X, Tao L. Human papillomavirus vaccine acceptability among female undergraduate students in China: The role of knowledge and psychosocial factors. Journal of Clinical Nursing. 2015;24(19-20):2765-78.	To examine young women's perceptions and acceptability of human papillomavirus vaccination and factors influencing acceptability in mainland China.	Cross-sectional descriptive study design	Yes		This study is the first to specifically target young women in China about HPV vaccine. Our research provides an important starting point from which we can understand young Chinese females’ perceptions and acceptability of HPV vaccination. The findings of this study indicated insufficient awareness and knowledge of the preventive nature and value of the HPV vaccination in this population. This stu…
28	Chan KKL	2012	Chan KKL, Kwan TTC, Yao T-J, Tam KF, Cheung ANY, Ngan HYS. Human papillomavirus vaccine: What are women most concerned about? Journal of Obstetrics & Gynaecology Research. 2012;38(1):23-30 8p.	This study aims to investigate the areas of concerns that women have regarding human papillomavirus (HPV) vaccination.	Cross-sectional survey	Yes		Overall, we found that women appeared to be very concerned about all the issues explored in this study, including long- and short-term side-effects, effectiveness and effect duration, cost and the number of women who have had it, regardless of age or socio-economic background. More educated women appeared to be more concerned about various aspects of the vaccine, such as long-term side-effects, e…
29	Hsu YY	2009	Hsu YY, Fetzer SJ, Hsu KF, Chang YY, Huang CP, Chou CY. Intention to obtain human papillomavirus vaccination among Taiwanese undergraduate women. Sexually Transmitted Diseases. 2009;36(11):686-92 7p.	The purpose of this study was to examine the attitudes toward HPV and the intention to obtain the HPV vaccine among college women in Taiwan. In addition, the study sought to identify variables that could predict the likelihood of obtaining the HPV vaccine.	cross-sectional	Yes		In conclusion, despite the ability of the HPV vaccine to protect against cervical cancer, over 40% of undergraduate Taiwanese women have a low intention to obtain the HPV vaccine. Affordability of the HPV vaccine appears to be a barrier to vaccination. Free access to vaccination may improve the vaccination rate.
30	Lee E-J	2011	Lee E-J, Pakr J-S. Knowledge about cervical cancer, health beliefs and human papillomavirus vaccination rate in female university students. Journal of Korean Oncology Nursing. 2011;11(1):65-73 9p.	This study was a descriptive study to determine knowledge regarding cervical cancer, health beliefs, and Human Papillomavirus (HPV) vaccination rate of female university students.	descriptive survey	Yes	Yes *only available data in English is extracted*	These results show that concrete educational programs and advertisement are mandated to reduce HPV infection and increase HPV vaccination rate. Also the strategies emphasizing perceived seriousness and benefits of obtaining HPV vaccination are taken into account in developing educational programs in addition to knowledge improvement on HPV and cervical cancer.
31	Montgomery MP	2015	Montgomery MP, Dune T, Shetty PK, Shetty AK. Knowledge and Acceptability of Human Papillomavirus Vaccination and Cervical Cancer Screening among Women in Karnataka, India. Journal of Cancer Education. 2015;30(1):130-7 8p.	The purpose of this study is to assess the knowledge, acceptability, attitudes, and feasibility concerning HPV and cervical cancer among adult women in Dakshina Kannada district of the southern state of Karnataka, India.	cross-sectional survey	Yes		Current uptake of cervical cancer screening among this population of South Indian women is low. Our findings suggest that low knowledge of HPV and cervical cancer, low perceived risk of infection, and infrequent discussions about HPV with health care providers may be in part responsible for this low uptake. Despite these findings, there was a moderate level of approval for HPV vaccination. These …
32	Abudukadeer A	2015	Abudukadeer A, Azam S, Mutailipu AZ, Qun L, Guilin G, Mijiti S. Knowledge and attitude of Uyghur women in Xinjiang province of China related to the prevention and early detection of cervical cancer. World Journal of Surgical Oncology. 2015;13 (1) (no pagination)(110).	This study was undertaken to explore the knowledge of Uyghur women in Xinjiang Autonomous Region, China, regarding cervical cancer issues, HPV, and HPV vaccine.	cross-sectional survey	Yes		Overall, the study results indicated that Uyghur women’s awareness or level of knowledge and attitude regarding cervical cancer, HPV, and HPV vaccine is way too low and unsatisfactory. In order to control or reduce high incidence of cervical cancer, elevation of knowledge level about cervical cancer is more important than prophylactic vaccination in Xinjiang. Healthcare services should take serio…
33	Wong LP	2011	Wong LP. Knowledge and attitudes about HPV infection, HPV vaccination, and cervical cancer among rural Southeast Asian women. International Journal of Behavioral Medicine. 2011;18(2):105-11.	The purpose of this study is to assess the knowledge and attitudes towards human papillomavirus (HPV), HPV vaccination, and cervical cancer among young women in rural settings in a Southeast Asia country.	descriptve cross-sectional survey	Yes		As knowledge about cervical screening and risk factors of cervical cancer was associated with acceptance or rejection of HPV vaccination, it is important to overcome knowledge deficits among young women in rural settings in Malaysia.
34	Johnson DC	2014	Johnson DC, Bhatta MP, Gurung S, Aryal S, Lhaki P, Shrestha S. Knowledge and awareness of human papillomavirus (HPV), cervical cancer and HPV vaccine among women in two distinct Nepali communities. Asian Pacific journal of cancer prevention : APJCP. 2014;15(19):8287-93.	This study assessed the knowledge and awareness of HPV, cervical cancer, and HPV vaccine among Nepali women from two ethnically diverse sub-populations in urban and rural Nepal.	cross-sectional	Yes	*intention to let children to be vaccinated*	In summary, knowledge and awareness of HPV, cervical cancer and HPV vaccine remains very low in the Nepali women. Acceptance of a freely available HPV vaccine for children was high indicating potentially high uptake rates in these communities provided adequate information sharing about cervical cancer and HPV is present.
35	Pitts MK	2007	Pitts MK, Dyson SJ, Rosenthal DA, Garland SM. Knowledge and awareness of human papillomavirus (HPV): Attitudes towards HPV vaccination among a representative sample of women in Victoria, Australia. Sexual Health. 2007;4(3):177-80.	The current study aimed to investigate levels of awareness and knowledge in a representative sample of Australian women over a broad age range, and to examine whether attitudes were positive towards juvenile vaccination against HPV	cross-sectional	Yes	*intention to let children to be vaccinated*	Our study conclusions are limited to the state of Victoria in Australia; it will be important to monitor attitudes and knowledge concerning HPV more generally as the vaccination program is implemented. We do not know the attitudes of men, in their roles as sexual partners, fathers and, frequently, as policymakers. Finally, opinions might change rapidly as a consequence of positive or negative med…
36	Siddharthar J	2014	Siddharthar J, Rajkumar B, Deivasigamani K. Knowledge awareness and prevention of cervical cancer among women attending a tertiary care hospital in Puducherry, India. Journal of Clinical and Diagnostic Research. 2014;8(6):OC01-OC3.	The current study aims to assess the knowledge and awareness of cervical cancer and its prevention in women attending a tertiary hospital in a rural setting in puducherry and the socio demographic factors associated with accessing the screening services.	cross-sectional study	Yes		Though cervical cancer is the leading cancer among women in Puducherry, our study has shown that they are ignorant about this completely preventable disease. Hence, extensive health education to the public is needed to improve their knowledge with an emphasis on the fact that both vaccination and screening are the new standards for prevention of cervical cancer, as HPV vaccination prevents most o…
37	Paul P	2012	Paul P, LaMontagne DS, Le NT. Knowledge of cervical cnacer and HPV vaccine post-vaccination among mothers and daughters in Vietnam. Asian Pacific Journal of Cancer Prevention. 2012; 13 (6): 2587-92.	The object of this study was to assess knowledge of cervical cancer, HPV infection, and HPV vaccines among parents and girls exposed to an education campaign as part of the HPV vaccine demonstration project conducted in Vietnam, to compare the knowledge of these areas between mothers and daughters, and to explore whether knowledge was associated with vaccination status.	cross-sectional survey	Yes *but only info on daughter is included*		In conclusion, the results from this study suggest knowledge of daughters and their mothers alone may not be the deciding factor for HPV vaccination, since vaccination uptake was high even with low overall knowledge. Even if comprehensive information on cervical cancer, HPV vaccines, and the program is provided to the communities, mothers and daughters may also remember different aspects of an HP…
38	Charakorn C	2011	Charakorn C, Rattanasiri S, Lertkhachonsuk AA, Thanapprapasr D, Chittithaworn S, Wilailak S. Knowledge of Pap smear, HPV and the HPV vaccine and the acceptability of the HPV vaccine by Thai women. Asia Pac J Clin Oncol. 2011;7(2):160-7.	The present study focused on the evaluation of knowledge about the Pap smear, the HPV and the HPV vaccine and the acceptability of the vaccine to Thai women.	cross-sectional	Yes		Knowledge about HPV and the HPV vaccine is generally poor in Thai women. However, the acceptability of the HPV vaccine is good. Knowing about HPV and age under 45 years predict the acceptability of the HPV vaccine.
39	Kruiroogroj S	2014	Kruiroongroj S, Chaikledkaew U, Thavorncharoensap M. Knowledge, acceptance, and willingness to pay for human papilloma virus (HPV) vaccination among female parents in Thailand. Asian Pac J Cancer Prev. 2014;15(13):5469-74.	Our study aims to evaluate the willingness of Thai female parents to vaccinate their daughters against HPV if it is free of charge (acceptance) or if it is not free of charge (willingness to pay), and to examine their current knowledge regarding HPV vaccine and cervical cancer.	cross sectional approach	Yes	*intention to let children to be vaccinated*	Substantial effort should be made to educate parents prior to introduction of a national HPV vaccination program. In terms of acceptance, either bivalent or quadrivalent vaccines can be recommended.
40	Al-Dubai SAR	2010	Al-Dubai SAR, Alshagga MA, Al-Naggar RA, Al-Jashamy K, Baobaid MF, Tuang CP, et al. Knowledge, attitudes and barriers for human papilloma virus (HPV) vaccines among Malaysian women. Asian Pacific Journal of Cancer Prevention. 2010;11(4):887-92.	This study aimed to address three research questions (1) level of awareness, knowledge and attitude toward HPV and HPV vaccine, (2) reasons for non-acceptance of HPV vaccine and (3) factors associated with awareness, knowledge and attitude toward HPV and HPV vaccine among Malaysian women.	cross-sectional	Yes		There is evidence that increased knowledge of a particular disease and its associated vaccine have proven to be important determinants of people’s health beliefs and practices (Bodenheimer et al., 1986). Thus, rising public awareness and knowledge on HPV and HPV vaccine are important determinant of heath and health promotion programs implemented by the government. Without communication vaccines m…
41	Kang H-Y	2011	Kang H-Y, Kim J-S. Knowledge, attitudes of human papillomavirus vaccine, and intention to obtain vaccine among Korean female undergraduate students. Women & Health. 2011;51(8):759-76.	The purpose of this study was to examine knowledge about the human papillomavirus and attitudes toward human papillomavirus and human papillomavirus vaccination among Korean female undergraduate students.	cross-sectional survey	Yes		Findings from this study suggested a need for more active education to reduce the risk of human papillomavirus infection among female undergraduate students. Educational programs should be developed and evaluated, specifically focused on disease severity, susceptibility, awareness of human papillomavirus vaccine, and attributes of human papillomavirus.
42	Al-Naggar RA	2011	Al-Naggar RA, Bobryshev YV. Practice towards human papillomavirus vaccines among Malaysian women: a survey of a general youth population. Asian Pac J Cancer Prev. 2011;12(8):2045-9.	The objective of this study is to determine the practice of HPV vaccine among Malaysian women in the general population.	cross-sectional study	Yes		Slightly more than have of the participants have been vaccinated. Age, marital status and income significantly influence the practice of HPV vaccine. Therefore promotion of HPV vaccine and include HPV vaccine in the national vaccination program is very important as a primary prevention from cervical cancer among women.
43	Park J-S	2011	Park J-S, Lee E-J. Predictors of Human Papillomavirus Vaccination in Female University Students. Korean Journal of Women Health Nursing. 2011;17(4):346-58 13p.	The purpose of this study was to identify predictors of HPV vaccination among female university students	cross-sectional	Yes *only available data in English is extracted*		The results suggest a need to increase HPV vaccination campaigns to increase awareness of HPV vaccination. University and health care facilities should provide health education emphasizing perceived seriousness and perceived benefits. Aloso, the national health insurance corporation should consider addressing cost issues as a barrier to HPV vaccination.
44	Wang LDL	2015	Wang LDL, Lam WWT, Wu J, Fielding R. Psychosocial determinants of Chinese parental HPV vaccination intention for adolescent girls: Preventing cervical cancer. Psycho-Oncology. 2015;24(10):1233-40.			No	*intention to let children to be vaccinated*
45	Pitts M	2009	Pitts M, Smith A, Croy S, Lyons A, Ryall R, Garland S, et al. Singaporean women's knowledge of human papillomavirus (HPV) and attitudes toward HPV vaccination. Women & Health. 2009;49(4):334-51.	assessing Singaporean women's knowledge of human papillomavirus and attitudes toward human papillomavirus vaccination to identify barriers to a successful program and to help inform health education campaigns	cross-sectional study	Yes		As HPV vaccination programs are rolled out in Singapore, further monitoring of attitudes and knowledge of this disease will become even more important, especially if greater media attention is given to the subject, and depending on whether this is positive or negative. Knowledge and attitudes held by men also require investigation. Recent research suggests Singaporean women increasingly expect th…
46	Giles M	2006	Giles M, Garland S. A study of women's knowledge regarding human papillomavirus infection, cervical cancer and human papillomavirus vaccines. Australian & New Zealand Journal of Obstetrics & Gynaecology. 2006;46(4):311-5 5p.	The study aims to assess the current levels of knowledge and attitudes held by a sample group of women in Victoria, concerning cervical cancer, HPV and its relation to cervical cancer and potential efficacy of HPV vaccination.	cross-sectional study	yes		This study has confirmed that knowledge of HPV infection, the clinical problems it may cause and the potential long-term complications of infection including cervical cancer can be improved. Very few women have heard of an HPV vaccine, but demonstrated a willingness to seek out further information, predominantly from their general practitioner if a vaccine was to become available. A larger study …
47	Feng S	2012	Feng S, Xu X, Jin Y, Yao X. Women's knowledge of human papillomavirus (HPV) and their attitudes toward HPV vaccine: Preparing for HPV vaccination in China. Asia-Pacific Journal of Public Health. 2012;24(3):522-31.	To explore women’s knowledge of human papillomavirus (HPV) and attitudes toward the HPV vaccine in Zhejiang, China, women attending the checkup clinics were invited to participate.	cross-sectional	yes		The authors conclude that inadequate knowledge and misconceptions about HPV are common. Attitudes toward HPV vaccine are unsatisfactory. Education campaigns targeting different populations are needed prior to the introduction of an HPV vaccine.
48	Kang HS	2010	Kang HS, Moneyham L. Attitudes toward and intention to receive the human papilloma virus (HPV) vaccination and intention to use condoms among female Korean college students. Vaccine. 2010;28(3):811-6.	This study examined the relationships between attitudes toward and intention to receive the human papilloma virus (HPV) vaccination and intention to use condoms in a sample of female Korean college students	cross-sectional, descriptive design	Yes		In this study, the great majority of women had not been vaccinated with the HPV vaccine, and their intention to get vaccinated was not high; however, willingness to get vaccinated was highest when the vaccine was recommended by clinicians. Therefore, in order to increase the acceptance of HPV vaccination, it will be helpful to educate women as well as clinicians. Since the intention to get vaccin…
49	Li J	2009	Li J, Li LK, Ma JF, Wei LH, Niyazi M, Li CQ, et al. Knowledge and attitudes about human papillomavirus (HPV) and HPV vaccines among women living in metropolitan and rural regions of China. Vaccine. 2009;27(8):1210-5.	to assess women's knowledge about HPV and their acceptability to the vaccines	cross-sectional study	Yes		In conclusion, the HPV awareness is low in Chinese women, yet the acceptability to its vaccine is high if the price and safety are guaranteed. Education level and living area are the major factors that are related to the HPV awareness. Health care providers and hospital lectures should play an important role to deliver knowledge about HPV and its vaccine in the rural and the metropolitan areas re…
50	Wong LP	2016	Wong LP, Raja Muhammad Yusoff RNA, Edib Z, Sam IC, Zimet ZD. Nationwide Survey of Knowledge and Health Beliefs regarding Human Papillomavirus among HPV-Vaccinated Female Students in Malaysia. PLoS ONE 11(9): e0163156.doi:10.1371/journal.pone.0163156	To identify the level of knowledge and the health beliefs towards HPV and the HPV vaccine among HPV-vaccinated female students in Malaysia	cross-sectional survey			Despite the provision of a free National HPV Vaccination Programme since 2010, poor knowledge and misconceptions regarding HPV infection and vaccination still exist, along with low perceived susceptibility to HPV among vaccinated teenaged female students in Malaysia. More effective education programmes are much needed to enhance knowledge and heath beliefs, and to ensure sustainable reductions of…
51	Choi HC	2013	Choi HC, Leung GM, Woo PP, Jit M, Wu JT. Acceptability and uptake of female adolescent HPV vaccination in Hong Kong: a survey of mothers and adolescents.Vaccine. 2013;32(1):78-84	To strenghten the evidence base for HPV vaccine accpetability in Hong Kong with representative and updated data	large scale population based survey			Given the current low cervical screening coverage in HongKong, integrating an organized HPV vaccination program with the existing cervical screening program can potentially be a very costeffective way for reducing local cervical cancer disease burden. The success of such program critically depends on promotion of HPV vaccine uptake among female adolescents which we estimated to be lower than 10%.…
52	Chow SN	2010	Chow SN, Soon R, Park JS, Pancharoen C, Qiao YL, Basu P, Ngan HYS. Knowledge, attitudes, and communication around human papillomavirus (HPV) vaccination amongst urban Asian mothers and physicians. Vaccine. 2010; 28(22): 3809-3817	To determine attitudes and knowledge levels around cervical cancer and HPV vaccination amongst both physicians and mothers in Asia.	cross-sectional observational survey			Even in urban areas and amongst women in high socioeconomic groups, further education for both doctors and the public is needed to increase the uptake of HPV vaccination in these countries and ultimately, to reduce the incidence and burden of cervical cancer in Asia. In addition, most Asian mothers look to physicians for advice and prefer them to take the initiative, hence their physicians could …
53	Kwan TTC	2008	Kwan TTC, Chan KKL, Yip AMW, Tam KF, Cheung ANY, Young PMC, Lee PWH, Ngan HYS. Barriers and facilitators to human papillomavirus vaccination among Chinese adolescent girls in Hong Kong: a qualitative-quantitative study. Sexually Transmitted Infections. 2008; 84(3):227-232	To explore perceptions towards cervical cancer, human papillomavirus (HPV) infection and HPV vaccination and to identify factors affecting the acceptability of HPV vaccination among Chinese adolescent girls in Hong Kong.	Qualitative-quantitative approach			The findings indicate that there is a need to provide adolescent girls with authoritative information on cervical cancer, HPV infection and HPV vaccination to increase their understanding of why action needs to be taken at their young age to prevent a seemingly adult disease that would not happen in the immediate future. Peer and family influences are important factors affecting adolescents’ atti…
54	Sam IC	2009	Sam IC, Wong LP, Sanjay R, Leong YH, Pang CF, Tai YT, Tee HC, Kahar-Bador M. Maternal acceptance of human papillomavirus vaccine in Malaysia. The Journal of Adolescent Health: Official Publication of the Society for Adolescent Medicine. 2009;44(6):610-612		cross-sectional			Cost was the commonest reason chosen for not vaccinating. However, if the vaccine was provided routinely by the government, only 8 (2.2%) mothers would still not vaccinate their children, mainly for the reasons ‘‘afraid of potential side effects’’ and ‘‘unsure if it will work as it is a new vaccine.’’ These issues could be addressed with effective education. Only two mothers (0.6%) had ever refus…
55	Taylor VM	2012	Taylor VM, Burke N, Do H, Liu Q, Yasui Y, Bastani R. HPV vaccination uptake among Cambodian mothers. J Cancer Educ. 2012 Mar;27(1):145–8		survey	No	Sudy reports HPV vaccination among Cambodian American mothers
56	Yu Y	2016	Yu Y, Xu M, Sun J, Li R, Li M, Wang J, et al. Human Papillomavirus Infection and Vaccination: Awareness and Knowledge of HPV and Acceptability of HPV Vaccine among Mothers of Teenage Daughters in Weihai, Shandong, China. PLoS ONE. 2016;11(1):e0146741.	To explore HPV-related awareness, knowledge and potential acceptability of HPV vaccine among mothers of teenage daughters to inform the forthcoming introduction of HPV vaccines in China.	cross- sectional survey	yes		The awareness and knowledge of HPV/HPV vaccine and acceptability of HPV vaccine are poor in Shandong province of China, which may be a major obstacle for the potential introduction of HPV vaccination. The acceptability of HPV vaccination is associated with knowledge. Therefore it is critical to conduct effective education programs to raise awareness and knowledge of HPV/HPV vaccine, and in turn t…
57	Rashid S	2016	Rashid S, Labani S, Das BC (2016). Knowledge, Awareness and Attitude on HPV, HPV Vaccine and Cervical Cancer among the College Students in India. PLoS ONE 11(11): e0166713. doi:10.1371/journal.pone.0166713.	To determine knowledge, awareness and attitude of college students on HPV, HPV vaccine and cervical cancer.	questionnaire-based survey	yes		The study suggests that the overall awareness and knowledge about cervical cancer, HPV and HPV vaccination are poor among college students and are strongly associated with the age and educational background of the students in biology. There is an urgent need for educational intervention—both formal and informal, not only for girls and boys from both biology and non-biology background but also for…
58	Tung ILY	2016	Tung ILY, Machalek DA, Garland SM. Attitudes, Knowledge and Factors Associated with Human Papillomavirus (HPV) Vaccine Uptake in Adolescent Girls and Young Women in Victoria, Australia. 2016. PLoS ONE 11(8): e0161846. doi:10.1371/ journal.pone.0161846	To investigate individual and parental factors associated with uptake of the HPV vaccine among young women in the 2007 to 2009 catch-up phase of the National HPV Vaccination Program.	Supplementary survey(cross sectional)	yes		In summary, attitudes towards health, HPV infection and vaccinations may impact on the success of the HPV vaccination program. It is important for public health campaigns to continue to emphasise the efficacy and safety of the HPV vaccinations as a preventative health measure. Furthermore, long-term monitoring of the knowledge, attitude and beliefs towards HPV vaccination in the community is crit…
59	Zhuang QY	2016	Zhuang QY, Wong RX, Chen WMD, Guo XX.	To describe the knowledge, attitudes and practices of young women regarding human papillomavirus (HPV) vaccination.	Descriptive, cross-sectional study	yes		HPV vaccination has poor uptake amongst Singapore’s susceptible youth, and knowledge regarding HPV and HPV vaccination is lacking. Public health education on cervical cancer and HPV vaccination is still needed, and has to be targeted not just at the respondents, but also their family and friends
60	Siu JY	2014	Siu JY. Perceptions of and barriers to vaccinating daughters against human papillomavirus (HPV) among mothers in Hong Kong. BMC Womens Health. 2014 Jun 2;14:73.	To investigates the perceptions of Hong Kong mothers in regard to vaccinating their daughters against HPV in Hong Kong.	Qualitative research approach with individual semi-structured interviews	yes
61	Ezat SWP	2013	Ezat SWP, Hod R, Mustafa J, Mohd Dali AZH, Sulaiman AS, Azman A. National HPV immunisation programme: knowledge and acceptance of mothers attending an obstetrics clinic at a teaching hospital, Kuala Lumpur. Asian Pac J Cancer Prev. 2013;14(5):2991–9.	To explore the current level of knowledge on cervical cancer, HPV, HPV vaccine and NHPV immunisation programme among mothers as well as its associated factors in a teaching hospital in Kuala Lumpur. This study also intended to explore the acceptance of HPV vaccine among mothers towards their own selves (the mothers themselves), daughters or sons.	cross sectional study	yes		The educational programme should be targeted at multi-racial as well as all level of educational background in addressing the poor knowledge on the cervical cancer, HPV, HPV vaccine and National HPV immunisation programme. In addition, majority of mothers demonstrated the acceptance of HPV vaccine to be administered to their daughters compared to sons. On top of that, knowledge on HPV vaccine and…
62	Brotherton JML	2016	Brotherton JML, Piers LS, Vaughan L. Estimating human papillomavirus vaccination coverage among young women in Victoria and reasons for non-vaccination. Sexual Health. 2016;13(2): 190-192	**To investigate HPV vaccination coverage among young Australian women and reasons for nonvaccination or failure to complete the vaccination course.	population-based telephone survey	yes		This study found that self-reported coverage is higher than Register estimates of coverage among young women eligible for vaccination during Australia’s catch-up program. The findings confirm that the program was highly successful at vaccinating young adult women in the community and that the main barrier to uptake and course completion was lack of knowledge about the program.
63	Al-Naggar RA	2010	Al-Naggar RA, Al-Jashamy K, Chen R. Perceptions and opinions regarding human papilloma virus vaccination among young women in Malaysia. Asian Pac J Cancer Prev. 2010;11(6):1515–21.	To explore the perceptions and opinions of young women about human papilloma virus (HPV) vaccination and associated barriers	qualitative in-depth interview study	yes		This study showed poor knowledge about HPV, its mode of the transmission, the effectiveness of the vaccine and the safety of HPV vaccine. This study also showed that the majority of participants mentioned that they have not been vaccinated against HPV. These point to the urgency for more widespread educational campaigns among university students and possibly the wider population to promote the be…
64	Lee PWH	2007	Lee PWH, Kwan TTC,Tam KF, Chan KKL, Young PMC, Lo SST, et al. Beliefs about cervical cancer and human papillomavirus (HPV) and acceptability of HPV vaccination among Chinese women in Hong Kong. Prev Med. 2007 Sep;45(2–3):130–4.	To assess the knowledge and beliefs on cervical cancer and HPV infection and to evaluate the acceptability of HPV vaccination among Chinese women.	qualitative focus group discussion	yes		Inadequate knowledge and misconceptions on cervical cancer and HPV were common. Most participants welcomed and favored having HPV vaccination. Apart from promoting HPV vaccination, cervical cancer prevention should also include strategies to promote knowledge and minimize the stigmatizing effect of a sexually transmitted HPV infection.
65	Egawa-Takata T	2015	Egawa-Takata, T., Ueda, Y., Morimoto, A., Yoshino, K., Kimura, T., Nishikawa, N., Sekine, M., Horikoshi, Y., Takagi, T., and Enomoto, T. (2015) Survey of Japanese mothers of daughters eligible for human papillomavirus vaccination on attitudes about media reports of adverse events and the suspension of governmental recommendation for vaccination. J. Obstet. Gynaecol. Res., 41: 1965–1971. doi: 10.1…	To investigate why Japanese adolescent girls decline, continue or discontinue their HPV vaccination, how their mothers influence their decision, and the mothers’ feelings about future HPV vaccination for their daughters	descriptive survey (online)	yes		Promotion of the HPV vaccine through comprehensive education for both mothers and daughters, not only on the vaccine itself, but also about cervical cancer and screening, is required for any successful program to prevent cervical cancer.
66	Egawa-Takata T	2014	Egawa-takata T, Ueda Y, Morimoto A, Tanaka Y, Matsuzaki S, Kobayashi E, et al. Human papillomavirus vaccination of the daughters of obstetricians and gynecologists in Japan. International Journal of Clinical Oncology 2016 02;21(1):53-58.	To investigate the prevalence of use of HPV vaccination in the daughters of obstetricians and gynecologists and their attitudes related to the HPV vaccine and cervical cancer screening to gain insights into their reasoning for or against their recommending HPV vaccination for their daughters.	questionnaire-based survey	yes		Our study revealed that obstetricians and gynecologists, like the general population, were negatively influenced by media reports of the adverse effect of the HPV vaccine and the suspension of the governmental recommendation. However, their intention to vaccinate their daughters was much higher than that of the general population. Restart of the governmental recommendation for HPV vaccines and be…
67	Miyagi E	2014	Miyagi E, Motoki Y, Asai-Sato M, Taguri M, Morita S, Hirahara F, Wark JD, Garland SM. Web-based Recruiting for a Survey on Knowledge and Awareness of Cervical Cancer Prevention Among Young Women Living in Kanagawa Prefecture, Japan. International journal of Gynecological Cancer. 2014. 24(7): 1347-1355.	(1) the feasibility of recruiting a representative sample of young women aged 16 to 35 years living in Kanagawa Prefecture (population of 9,084,00012) using an SNS for a health study and (2) the knowledge and attitudes of that representative sample of young women toward CC prevention.	cross sectional study	yes		The SNS and homepage are efficient methods to recruit young women into health surveys, which can effectively be performed online. A nationwide survey using SNSs would be an appropriate next step to better understand the current lack of uptake of the national HPV vaccine program by young women in Japan.

## Sheet: Study Characteristics
Study ID	Author	Year	Study Country	Recruitment site	Study Design	Study period	Respondents	Sample size	Measurement tool	Outcomes measurement
										Awareness	Knowledge	Intention	Attitude & Belief
1	Yen CF	2011	Taiwan	Conducted as a part of a larger study on reported history of Pap smear tests, health experiences, perceptions of cervical cancer and HPV vaccination among women with physical disabilities in Taiwan.	cross-sectional survey	2011	Adult women aged 18-69 who were officially registed as having physical disabilities in Taipei City as of March 2009	438	Self administered questionaire	Yes	No	Yes	No
2	Kwan T	2009	Hong Kong	Five birth control clinics, five women’s clubs and three youth health centres Hong Kong Family Planning Association	A cross-sectional community-based survey study.	February to November 2007	Ethnic Chinese women aged 18 years or above serviced by the Hong Kong Family Planning Association	1450 Response rate 84%	Self administered questionaire	Yes	Yes	Yes	No
3	Wong WC	2010	Hong Kong	University Health Centre	cross-sectional survey	14 and 18 August 2006	First-year, female students at the CUHK who registered with the University Health Centre.	1018 Response rate 97.4%. (992)	Self administered questionaire	No	Yes	Yes	No
4	Kang HS	2011	Korea	high schools located in 7 regions of Korea	A cross-sectional descriptive correlational and comparative study	December 2008 to April 2009	High school girls (grade level 10th-12th) and their mothers from 9 high schools located in 7 regions of Korea	730 girls (93.6%) and 690 mothers (88.5%) completed the survey	Self administered questionaire	No	No	Yes	Yes
5	Achappa S	2015	India
6	Wang LDL	2015	Hong Kong	Hong Kong	cross-sectional survey	February to November 2014	Hong Kong Chinese parents who (1) had at least one daughter aged 12–17 years, (2) had heard of HPV vaccine (3) but had not yet vaccinated daughters against HPV	effective response rate of 60% (1996/3337). Only female respondents (N = 1482) were included	Computer Assisted Telephone Interview (Web-CATI) system	Yes	Yes	Yes	No
7	McNair R	2009	Australia	annual lesbian and gay community festival held in Melbourne	cross-sectional survey	February - March 2007	women of different sexual orientations attending annual lesbian and gay community festival held in Melbourne	349	self-completion questionnaire	Yes	Yes	Yes	No
8	Juntasopeepun P	2011	Thailand	Four major universities in Chiang Mai		January and February 2011	Young women aged between 18–24 years from four major universities in Chiang Mai.	386	Online questionaire	No	No	No	Yes
9	Mather T	2012	Australia	University of Sydney		May to August 2011	female students (18–30 years) enrolled in the Psychology course at the University of Sydney.	212. Response rate 91% (193)
10	Wong LP	2010	Malaysia	public university located in Kuala Lumpur	cross-sectional survey	April and December 2007.	Ethnically diverse Malaysian female students attending a public university located in Kuala Lumpur	1083 Response rate 60% (650)	Face to face interviews	Yes	Yes	Yes	No
11	Kuo PF	2014	Taiwan	Nine colleges in northern Taiwan: 100 from liberal arts colleges (25%), 200 from social science colleges (50%), and 100 from medical science colleges (25%) according to the number of college students in 2012 as reported by the Ministry of Education	cross sectional study	2013-03-01	female college students was recruited from nine colleges in northern Taiwan	400 (398 completed the questionaire)	Questionaire	No	Yes	Yes	Yes
12	Kim HW	2012	Korea	women who visited an obstetric gynecologic clinic. They anticipated testing positive for HPV. Then HPV related stigma, shame, intent to have HPV testing		December 1, 2009 to January 31, 2010	women who visited an obstetric gynecologic clinic.	324		No	Yes	No	Yes (stigma & shame)
13	Kyu Eun L	2014	Korea	G city	descriptive survey design		undergraduate students in G city	254	Self-reported questionaire	No	No	Yes	Yes
14	Juntasopeepun P	2012	Thailand	A web link to the online questionnaire was placed on participating universities' websites. In addition, questionnaire banners and links were placed on the social networking website Facebook, and students were encouraged to send as many banners as possible to their individual networks.	cross-sectional online survey	May 1 to August 31, 2011	Female college students who were aged 18–24 years and currently living in upper northern Thailand	747	Online questionaire	Yes	Yes	Yes	Yes
15	Lee A	2014	Hong Kong	Eight schools located in different regions of HK	cross-sectional study	October 2010 to November 2010	female secondary school students studying secondary two, S2 to secondary seven, S7 in age range 12 to 19. Invitation was sent to eleven secondary schools which had once participated in recent programs organized by Centre for Health Education and Health Promotion of The Chinese University of Hong Kong (CUHK)	1416(84.4%)	self-administered questionnaire	Yes	Yes	Yes	Yes
16	Lan YL	2013	Taiwan	Hualien district of Taiwan	cross-sectional study		Female college students (from freshman to senior)	315 Response rate 94.92% (n=299)	Questionaire	Yes	Yes	Yes	No
17	Bang KS	2011	Korea	Seoul			women among university students in Seoul	200	Questionaire	No	Yes	No	Yes
18	Hsu YY	2010	Taiwan	gynecology outpatient departments at three southern Taiwan medical centers	descriptive, cross-sectional research design	October 2007 to May 2009	women who had initiated HPV vaccination at least 18 years of age	189	self-administrated questionnaire	No	no	Yes	Yes
19	Hong Y	2013	China	local entertainment establishments (e.g., karaoke bars, massage parlors) that were known to the local public health agency for providing commercial sex services		2011	Female Sex Workers (FSW) recruited from entertainment establishments in Beijing	360	self-administered survey	Yes	Yes	Yes	Yes
20	Tu Y-C	2015	Taiwan	junior nursing colleges in Southern Taiwan	cross-sectional design	September to November 2012	first-year students of three five-year junior nursing colleges in Southern Taiwan	384	questionnaires	No	Yes	No	Yes
21	Weisberg E	2009	Australia	Ashfield, Newcastle and Penrith FPNSW clinics		May and June 2008	free vaccination catch up program for women aged 26 years or less through GPs was given to women attending the Ashfield, Newcastle and Penrith FPNSW clinics	294	questionnaire	Yes	Yes	No	Yes
22	Li SL	2013	Hong Kong	Secondary schools in Hong Kong Island, Kowloon, New Territories East and New Territories West		November 2011 to January 2012	secondary school girls (15.5 ± 2.0 years) in Hong Kong	1832(99.3%)	questionaire	No	No	Yes	Yes
23	Young AM	2010	Philippines	three communities in the Philippines’ Central Visayan region	annonymous cross-sectional survey	June to July 2009	Adult women, with mean age of 24 years (range 18-52).	435	Self-administered survey	Yes	No	Yes	Yes
24	Kang HS	2010	Korea	Seoul metropolitan area	descriptive qualitative	July to October 2007	none specified, only mentioned women were recruited from Seoul	25	focus group discussion	yes	no	no	yes
25	Wadhera P	2015	Cambodia	convenience sample of 220 FESW in Phnom Penh, Cambodia, who participated in the Young Women’s Health Study 2 (YWHS-2)	Cohart study	August 2009 to August 2010	Biologically female, 15–29 years old, of self-identified Cambodian ethnicity, understood spoken Khmer, able to provide informed consent, and reported two or more sex partners or engagement in transactional sex within three months of study enrolment.	220	Structured questionaire	Yes	Yes	Yes	Yes
26	Juntasopeepun P	2011	Thailand	four major government and private universities in Chiang Mai	Cross-sectional descriptive studies	January–February 2011	Thai women aged 18–24 years in Chiang Mai, Thailand.	391	Online questionaire	Yes	Yes	Yes	Yes
27	Gu C	2015	China	A medical college of the national comprehensive key university in this city, Changsha	Cross-sectional descriptive studies	20–30 June, 2012	Inclusion criteria (1) undergraduate year 1 to 4, (2) 18 years or above of age, (3) able to speak and read Chinese and (4) willing to participate.	119(94.3%)	Questionaire	Yes	Yes	Yes	Yes
28	Chan KKL	2012	Hong Kong	Hong Kong Family Planning Association clinics and health centres including five birth control clinics, five women's clubs and three youth health centres	cross-sectional survey	February to November 2007	Ethnic Chinese women aged 18 or above	1726(84%)	Questionaire	No	No	Yes	Yes
29	Hsu YY	2009	Taiwan	5 universities in southern Taiwan.		October 2007 to April 2008.	Full-time female undergraduate students attending 5 universities in southern Taiwan	845	self-administered questionnaire	Yes	No	Yes	Yes
30	Lee E-J	2011	Korea			september 1 to October 30, 2010	Female University Students	777	structured questionnaire	No	Yes	No	Yes
31	Montgomery MP	2015	India	family practice and obstetrics and gynecology clinics as well as from postnatal wards within the hospital at KSHEMA in Deralakatte, Karnataka, India	cross-sectional survey	June to August 2008	All women between the ages of 18 and 44 were eligible for inclusion	225(90%)	questionaire	Yes	Yes	Yes	Yes
32	Abudukadeer A	2015	China	Xinjiang province of China	cross-sectional survey	2013-2014	Uyghur women in Xinjiang province of China.	5625(88.9%)	questionaire	Yes	Yes	No	No
33	Wong LP	2011	Malaysia	rural villages in the states of Perak and Pahang in Peninsular Malaysia	two-stage sampling method	March to June 2008	Women aged between 18 and 25 years, and living in the household. If a household had more than one eligible participant, one eligible member was randomly selected to participate.	589 (84.7%)	questionaire	Yes	Yes	Yes	No
34	Johnson DC	2014	Nepal	Khokana, a suburban community in central Nepal and Sanphebagar, a rural community in farwestern Nepal.		Khokana on February 12th 2013 and Sanphebagar on July, 5th 2013.	Women who attended the NFCC health camps received a wide array of free reproductive health services including family planning counseling and sexually transmitted infection (STI) testing	749	questionaire	Yes	Yes	*intention on daughter	No
35	Pitts MK	2007	Australia	State of Victoria		over 10 weeks period	women aged between 18 and 61 years	1110(responsen rate 79.5%)	computer-aided telephone interview.	Yes	Yes	*intention on children*	Yes
36	Siddharthar J	2014	India	Sri Manakula Vinayagar Medical College and Hospital in Puducherry	cross-sectional study	July 2013 to September 2013.	every fifth patient attending the gynaecology department was included in the study	400	questionaire	Yes	Yes	No	Yes
37	Paul P	2012	Vietnam	Quan Hoa district, Thanh Hoa province Nong Cong district, Thanh Hoa province Ninh Kieu district, Can Tho province Binh Thuy district, Can Tho province	mix method approach		both a mother and her daughter who responded to the KAP questions in paired mother-daughter interviews.	536 (70%) mother-daughter paired interviews.	structured questionaire	No	Yes	No	No
38	Charakorn C	2011	Thailand	Ramathibodi Hospital, Mahidol University, a university hospital in Bangkok, the capital city of Thailand.		1 August to 30 September 2009	women attending the outpatient gynecology clinic at Ramathibodi Hospital	764	questionaire	Yes	No	yes	yes
39	Kruiroogroj S	2014	Thailand	Eight secondary schools (2 private and 6 public schools) in Bangkok	cross sectional approach		female parents of adolescent girls aged between 12-15 who are able to read and write Thai	1200 (71.7%)	questionaire	Yes	Yes	Yes	Yes
40	Al-Dubai SAR	2010	Malaysia	gynecology outpatient clinic in a selected hospital in Bangi, Selangor	cross-sectional	March 2009 until June 2009	Women aged between 18 to 49 years and are able to communicate in one of the three languages (English, Bahasa Malaysia or Mandarin)	300	questionaire	Yes	Yes	No	Yes
41	Kang H-Y	2011	Korea	four liberal arts classes from a university located in the southwestern region of Korea	cross-sectional study	September to December 2010.	Female undergraduate students from a university located in the southwestern region of Korea	339(94.7%)	Questionaire	Yes	Yes	Yes	Yes
42	Al-Naggar RA	2011	Malaysia	in the public places such as food court and the places where the people gathering from Kuala Lumpur Convention Center (KLCC), Sunway Pyramid, Kuala Lumpur, Malaysia	cross-sectional study	Academic year 2010/2011	women aged more than 18 years and are able to communicate in English or Malay Language.	233	Questionaire	Yes	Yes	No	No
43	Park J-S	2011	Korea			2010 to June 30 2011	Female university students	1486	Self administered questionaire	Yes	Yes	No	Yes
44	Wang LDL	2015	China
45	Pitts M	2009	Singapore	Singapore's residential directory,	cross-sectional study	November 2007 and January 2008	women aged between 18 and 49 years were randomly selected from households throughout Singapore	2145	computer-assisted telephone interview (CATI) or a face-to-face interview (FTFI)	Yes	Yes	No	Yes
46	Giles M	2006	Australia	State of Victoria			young women (aged 18–30 years) currently participating in an HPV vaccine trial (VC), women attending a local university health service (UHS) and women attending a cervical dysplasia clinic (DC).	90 (30 each in DC, UHS, VT)	questionaire	No	Yes	No	No
47	Feng S	2012	China	health checkup clinics of Women’s Hospital in a well-developed urban area (Hangzhou city) and a relatively undeveloped area (Lishui)		from January to April 2010	women that are healthy and willing to participate, and is a permanent inhabitant in Hangzhou city or Lishui; age from 18 to 50 years; must be able to read, no history of mental disease, and no history of cervical intraepithelial neoplasia.	1490 ,response rate of 96.1%	questionaire	Yes	Yes	Yes	Yes
48	Kang HS	2010	Korea	16 colleges located in 16 regions across the nation	cross-sectional, descriptive design	April to June 2008	female Korean college students	1600(response rate 87%)	self-administered questionnaires	No	No	Yes	Yes
49	Li J	2009	China	Lists of 6 community clusters selected respectively from 3 major cities (Shenyang, Shanghai and Beijing) and rural areas in 3 provinces/autonomous regions: Shanxi (Xiangyuan), Xinjiang (Hetian), and Henan (Xinmi).	cross-sectional study	September 2005 to June 2007	women aged 14–59 years living in metropolitan and rural regions of China	6024(response rate 95.8)	Questionaire	Yes	Yes	No	Yes
50	Wong LP	2016	Malaysia	randomly selected schools from 13 states and 3 federal territories in Malaysia	A nationwide cross-sectional survey	between February 2013 and April 2013	14 years old female students who had received three doses of the HPV vaccine	3,094(80.2% RESPONSE RATE)	A standardized questionnaire	No	Yes	No	Yes
51	Choi HC	2013	Hong Kong	For the adolescent schoolgirl survey,they were recruited from 5 constituency areas(Hong Kong Island, Kowloon West, Kowloon East, New Territories East & New Territories West)	For the maternal survey, a random digit dialing telephone interviewing. For the adolescent schoolgirl survey, a two stage stratified cluster sampling design was used.	Maternal survey was conducted between June and November 2008 and again between November 2012 and January 2013. Adolescent survey was between December 2008 and February 2009.	For the maternal survey, the respondents were mothers with daughter aged less than or equal to 18 years old. For the adolescent schoolgirl survey, it was schoolgirls mostly aged between 11-18 years, with around 3.2% more than 18 years old.	A total of 1022(response rate=39.3%) and 1005 (response rate= 50.2%) mothers in 2008 and 2012 respectively. 2167 (96.2%) schoolgirls aged between 11-18 years old.	Questionnaire	Yes	No	No	No
52	Chow SN	2010	Korea, Malaysia, Taiwan, Thailand.	Capital cities of Korea, Malaysia, Taiwan and Thailand.	cross-sectional observational survey	October-November 2008	Mothers of daughters aged 10-26 years and physicians active in HPV vaccination	1617 of mothers and 480 physicians	Interviewer-administered questionnaire	Yes	Yes	No	Yes
53	Kwan TTC	2008	Hong Kong	A community youth centre and a secondary school	A qualitative-quantitative approach	2007-04-01	Adolescents attending the youth centre for recreational activities and in the participating school, form 2 and form 7 students (equivalent to UK form 2 and lower 6th, respectively).	64 girls	self-administered questionnaires	No	Yes	Yes	Yes
54	Sam IC	2009	Malaysia	University of Malaya Medical Centre, in Kuala Lumpur, Malaysia		2007-05-01	A convenience sample of women attending outpatient clinics, as patients or accompanying patients. Mothers with at least one child under 18 years old were included.	362	A standard questionnaire	Yes	Yes	No	Yes
55	Taylor VM	2012	USA	Metropolitan Seattle area	Population based sampling methods?	2010	Cambodian women in the 18–64 age group who have daughters aged 9-18 years old.	96	Face to face survey		Yes		Yes
56	Yu Y	2016	China	Weihai, China	cross sectional survey	November to December 2013	Mothers of daughters aged 9–17 years old	1578(response rate:85.3%)	self administered anonymous questionnaires	Yes	Yes	No	No
57	Rashid S	2016	India	Amity University Uttar Pradesh (AUUP), NOIDA campus in India.	cross sectional study	January to March 2015	Undergraduate students comprising both girls and boys between the age group of 16–26 years.	1580	Questionnaire	Yes	Yes	No	Yes
58	Tung ILY	2016	Australia	Victoria, Australia.		Between September 2011 and December 2014 and in 2015	Women aged 18–25 years in 2011 to 2014 who were eligible to receive the free HPV vaccine during the 2007–2009 catch-up period were recruited.	417	Online questionnaire	No	Yes	No	Yes
59	Zhuang QY	2016	Singapore	tertiary institution in Singapore	Descriptive, cross-sectional study		62.0% were young women aged 15–18 years, 33.7% were aged 19–22 years.	255	self administered questionnaires	No	Yes	No	No
60	Siu JY	2014	Hong Kong	In a health talk about breast cancer prevention organized by a women’s social service agency in Hong Kong	Qualitative approach using individual semi-structured interviews	March and June 2013	Women aged 30 to 60 years at the time of study, who (a) had at least one daughter aged 9 to 17 years old at the time of the study, (b) had not yet taken their daughter(s) to receive the HPV vaccine and (c) had no professional medical and/or health science training,	35	semi structure interviews	No	No	Yes	Yes
61	Ezat SWP	2013	Malaysia	A referral O&G clinic in a teaching hospital	cross sectional study	November to December 2012	Mothers who attended O&G clinic and have at least one living child	155(response rate;100%)	self-administered questionnaire in both English and Bahasa Malaysia	Yes	Yes	no	no
62	Brotherton JML	2016	Australia	Victorian households by random digit dialling	population based telephone survey	2012	Young women resident in Victoria who would have been age eligible for the 2007– 2009 community catch-up HPV vaccination program (aged 18–26 years in 2007, and therefore aged 23–31 years in 2012).	956	computer-assisted telephone interview	Yes	no	no	Yes
63	Al-Naggar RA	2010	Malaysia	International Medical School (IMS), Faculty of Health and Life Sciences (FHLS), Faculty of Business Management & Professional Studies (FBMP) and Faculty of Information Sciences and Engineering (FISE) of the Management and Science University (MSU), Shah Alam, Malaysia.	qualitative in-depth interview study	2010-01-01	30 female students from different faculties of the Management and Science University, Malaysia.	30	in depth interview	Yes	Yes	Yes	Yes
64	Lee PWH	2007	Hong Kong	Six groups of participants were recruited from a community-based women's health clinic of the Hong Kong Family Planning Association and one group directly from the community.	Group discussions. A moderately structured focus group format was adopted and an interview guide was developed to facilitate the flow of the discussion	2006	Healthy ethnic Hong Kong Chinese women aged 18 years and above	49	Interview and group discussions	No	Yes	No	Yes
65	Egawa-Takata T	2015	Japan	Mothers with daughters’ aged 10–18 were recruited on the Internet	cross-sectional survey (online)	Not stated	Mothers with daughters’ aged 10–18	2828 mothers were contacted ( 800 completed questionnaire)	a structured and closed-end questionnaire	No	Yes	Yes	Yes
66	Egawa-Takata T	2014	Japan	Department of Obstetrics and Gynecology of Osaka University Hospital or its associated hospitals.	questionnaire(cross sectional)	2014-08-01	Doctors who were previously trained in the Department of Obstetrics and Gynecology of Osaka University Hospital or its associated hospitals and their daughters’ HPV vaccinations before (2012) and after (2014) the adverse news releases.	575 doctors, 264 replied by October 2014 (aresponse rate of 46 %).	questionnaire	No	Yes	No	Yes
67	Miyagi E	2014	Japan	using FB advertisements targeted by age and place of residence, in addition to a banner on the homepage (HP)	cross sectional	From July 2, 2012, to March 20, 2013.	Female aged 16 to 35 years, living in Kanagawa Prefecture, Japan	243 (response rate: 61.7%)	online survey	Yes	Yes	No	No

## Sheet: Participants
ID	Author	Year	Study country	Respondents	Sample size	Age; mean(SD) /range	Place of residence		Education		Household income	Occupation	Marital Status			Children	Sexual History			Age of Sexual Debut				Had Paps Smear		Had HPV Vaccine			Other Comments
								Nil/Primary	Secondary	College/University			Single	Married/Cohabited	Divorced/seperated/widowed		Sexually active	No of partners	Had STI	15 and below	16-20	21-25	26 and above	Yes	No
1	Yen CF	2011	Taiwan	Adult women aged 18-69 who were officially registed as having physical disabilities in Taipai City as of March 2009	438	18-69 Mostly 45-59 (n=276)	Taipei			High school diploma and lower(n=316) University and higher (n=117)	<39,999 NTD (n=247) >30,000 NTD (n=145)		81	352										316	109	No
2	Kwan T	2009	Hong Kong	Ethnic Chinese women aged 18 years or above serviced by the Hong Kong Family Planning Association	1450 Response rate 84%	18-29 (n=528,36%) 30-49(n=669,46%) 50 and above (n=253, 17%)	Hong Kong	219 (15%)	870,60%	360 (25%)	10,000 and below (407,30%) 10,001–16,000 (396,29%) 16,001–30,000 (348,26%) 30,001 and above (195,15%)		492 (34%)	884 (61%)	72 (5%)		1251 (88%)	1: (749,63%) 2 (183,16%) 3 (124,10%) 4 and above (125,11%)		35(3%)	497(42%)	423(36%)	229 (19%)	1007,72%	397, 28%	No
3	Wong WC	2010	Hong Kong	First-year, female students at the CUHK who registered with the University Health Centre. Recruitment was undertaken between 14 and 18 August 2006	1018 Response rate 97.4%. (992)	19.4 years ± 1.0 s.d.	Hong Kong				>60 000: 72 (8.0%) 30 001–60 000: 130 (14.5%) 10 001–30 000: 502 (55.9%) <10 000: 194 (21.6%)		989 (99.8%)	2 (0.2%)			63 (6.5%)	1: 45 (77.6%) >1: 13 (22.4%)			Mean age '19.4 years ± 1.0 s.d.
4	Kang HS	2011	Korea	High school girls (grade level 10th-12th) and their mothers from 9 high schools located in 7 regions of Korea	1393 (726 of girls and 667 of the mothers)	- Daughter 16.60 (SD, 0.94) '- Mother 44.27 (SD, 3.40)	Korea	Daughter '- 282 10th grade (38.8%) '- 238 11th grade (32.8%) '- 206 12th grade (28.4%)																		Daughters: 0.8%			-Our focus for this study are only on daughters
5	Achappa S	2015	India
6	Wang LDL	2015	Hong Kong	Hong Kong Chinese parents who (1) had at least one daughter aged 12–17 years, (2) had heard of HPV vaccine (3) but had not yet vaccinated daughters against HPV	1482	30–39 117 (7.9%) 40–49 894 (60.3%) 50–59 464 (31.3%)		112 (7.6%)	1087 (73.3%)	278 (18.8%)	Personal income (HK$/month) No income 632 (42.6%) 1–< 10,000 327 (22.1%) 10,000–< 20,000 239 (16.1%) 20,000–< 40,000 135 (9.1%) ≥ 40,000 92 (6.2%) Family income (HK$/month) < 10,000 119 (8.0%) 10,000–< 20,000 381 (25.7%) 20,000–< 40,000 442 (29.8%) ≥ 40,000 369 (24.9%)	Employed 664 (44.8%) Currently unemployed 809 (54.6%)		1390 (93.8%)	Single/ widowed/ divorced 88 (5.9%)											0.03			Birth place '- Hong Kong 867 (58.5%) '- Out of Hong Kong 606 (40.9%) Had family history of cancer 468 (31.6%)
7	McNair R	2009	Australia	Women of different sexual orientations attending annual lesbian and gay community festival held in Melbourne	309 (83 Female who only have sex with men)	30.4	97.6 respondents residing in urban areas	0.561	Diploma: 7.3%	0.366	-None: 35.9% -Low (<$26,000): 47.4% -Medium (26,000–78,000) 14.1 -High (>$78,000):2.6%	Salaried 37.1%				No children: 89.2% Planning or pregnant: 1.2% Have children: 9.6%								0.776	0.224				-Our focus for this study are only on female with male partners -47.6% (147) had AC10 sexual partners of both genders, 26.9% (83) had only male partners, and 25.5% (79) had only female partners -More than half are non-Caucasians
8	Juntasopeepun P	2011	Thailand	Young women aged between 18–24 years from four major universities in Chiang Mai.	386	20.63 [SD]: 1.46	86% staying in dormitory/apartment		8 (2.1%)	Diploma: 14 (3.6%) Degree: 348 (90.2%)	Less than 10 000 baht: 108 28.% 10 000–29 999 baht: 144 37.3% 30 000–59 999 baht: 85 22.0% 60 000–89 999 baht 30 7.8% 90 000–100 000 baht 10 2.6% More than 100 000 baht 9 2.3%	Students	362 (93.8%)	1 (0.3%) Cohabilitating (21, 5.4%)	2 (0.5%)		148 (38.3%)	1 partner 66 44.6% 2 partners 27 18.2% 3 partners 18 12.2% 4 partners 12 8.1% 5 partners 7 4.7%						6(1.6%)	380 (98.4%)
9	Mather T	2012	Thailand	female students (18–30 years) enrolled in the Psychology course at the University of Sydney.	212. Response rate 91% (193)
10	Wong LP	2010	Malaysia	Ethnically diverse Malaysian female students attending a public university located in Kuala Lumpur, Malaysia.	1083 Response rate 60% (650)	21.47 years (S.D. ±2.0).				Pre-U: 58 (8.9%) Year 1: 113 (17.4%) Year 2 :125 (19.2%) Year 3: 213 (32.8%) Year 4 :126 (19.4%) Postgraduate: 15 (2.3%)		Students	433 (66.6%)	Cohabilitating: 433 (66.6%) Married 20 (3.1%)															-majority of respondents were Malay (63.7%) followed by Chinese (25.1%), Indian (8.8%), and other ethnic groups (indigenous groups in Sabah and Sarawak) (2.5%)
11	Kuo PF	2014	Taiwan	female college students was recruited from nine colleges in northern Taiwan	398	20.04±1.80 years					82.4% spent less than US $333 per month						0.19				18.45					38 (9.5%
12	Kim HW	2012	Korea	women who visited an obstetric gynecologic clinic.	324	mean 34.55± 8.11		middle school 15 (4.6%)	High school 113 (34.9%)	>college 196 (60.5%)	Monthly income (10k won) <100 33(10.2%) <200 160 (49.4%) <300 93 (28.7%) >30 38 (11.7%)						mean of first age 23.52± 3.12		80 (24.8)				mean of first age 23.52± 3.12	within 1 year 59 (24.8) >1 year 93 (28.7)	172 (53.1%)				- family history of cervical cancer 18 (5.6%)
13	Kyu Eun L	2014	Korea	undergraduate students in G city	254	<20 124 (48.8) >20 130 (51.2) mean 19.94±1.7				First 99 (39.0) Second 62 (24.4) Third 45 (17.7) Fourth 48 (18.9)	mean 361.92±190.57 monthly income (10k won) ≤200 33 (13.0) 201≤300 13 (5.1) 301≤400 23 (9.1) 401≤500 10 (3.9) 501≥ 104 (59.1)					Yes 40 (15.7%)		Mean 2.69±2.48 <2 17 (42.5%) >2 23 (57.5%)		mean 19.24±1.62 <19 19 (15.7%)	>19 21 (52.5%)								- condom use 37 (92.5%)
14	Juntasopeepun P	2012	Thailand	Female college students who were aged 18–24 years and currently living in upper northern Thailand	747	19.9 ± 1.4	northen Thailand				497 (66.5%) reported parents' monthly household income below 30,000 Thai baht (approximately US $1000) per month						276 (36.9%)	276 sexually active young women, 1 partner: 134 (48.6%) 2-3 partners: 89 (32.3%) 4-5 partners :24 (8.7%) more than 5: 29 (10.5%)				Mean age 18.08 ± 1.8 years (range, 12–23 years)				9 women (1.2%)
15	Lee A	2014	Hong Kong	Female secondary school students studying secondary two, S2 to secondary seven, S7 in age range 12 to 19. Invitation was sent to eleven secondary schools which had once participated in recent programs organized by Centre for Health Education and Health Promotion of The Chinese University of Hong Kong (CUHK)	1416	16.53, SD = 1.95		243 (20.7%)	749 (63.7%)	183 (15.6%)	HK$9999 or below: 167 (21.2%) HK$10 000 - $14 999: 173 (22%) HK$15 000 - $29 999 326 (41.5%) HK$30 000 or above: 120 (15.3%)		%	1218 (88%)	121 (8.7%)											0.067			-Education: Father's education -Marital status : Parental marital status
16	Lan YL	2013	Taiwan	Female college students (from freshman to senior) in the Hualien district of Taiwan.	315 Response rate 94.92% (n=299)	average 20 years old				Freshmen 93 (32.4%), juniors 79 (26.4%)	3,001 to 5,000NTD 126 (42.4%) <NT$3,000. 93 (31.3%)						No sexual experience 266 women (89.6%)												- Taking OCP 268 (90.2%)
17	Bang KS	2011	Korea	women among university students in Seoul	200	19-22: 148(74.4%) >23: 52 (25.6%)					Monthly income (10k won) <10: 6(3%) 10-30: 42 (21.1%) 31-50: 90 (45.2%) 51-70: 32 (16.1%) >70: 29 (14.6%)		Unmarried 198 (99.5%)	Married 1 (0.5%)			Yes 28 (14.1%)							24
18	Hsu YY	2010	Taiwan	women who had initiated HPV vaccination at least 18 years of age	189	27.3 years (SD = 5.9; range 18.4–47.3)		4	33	152		Student: n=61 Employed: n=102 Non-employed: n=26	145	39	4		99	1 partner: 64 2partners: 18 More than 3 partners: 13						98		1			-For those in 18-26 years old ,37% (n = 43) reported sexual experience with a mean age at first sexual experience of 17.1 years. - Most of the adult women (above 26) (n = 56, 78%) reported sexual experiences with a mean age at first sexual experience of 21 years. - 45 women reported family history of gynaecologic cancer -100 visit gynaecologic clinic for gynaelogic problems
19	Hong Y	2013	China	Female Sex Workers (FSW) recruited from entertainment establishments in Beijing	360	25.1 years (SD = 3.5, range:18–36 years old)	Urban 35.8% Rural 64.2%				4,440 yuan (SD = 2,260)		0.619	0.381										0.153					-they have worked in the city for 50.4 months (SD = 34.4)and worked as a FSW for 20.5 months (SD = 18.6).
20	Tu Y-C	2015	Taiwan	first-year students of three five-year junior nursing colleges in Southern Taiwan	384	15 to 16 years											9 (2.34%)									9
21	Weisberg E	2009	Australia	free vaccination catch up program for women aged 26 years or less through GPs was given to women attending the Ashfield, Newcastle and Penrith FPNSW clinics	294	21.7 +/- 2.8	All but two women lived in metropolitan areas of Sydney and Newcastle		154 (52.4%)	91 (31.0%)		Students: 104 (35.9%)					Male partners:270	'-1–2 :98 -4–6 : 77 -7–10: 40 – more than 10: 49	54							166 (56.5%)
22	Li SL	2013	Hong Kong	secondary school girls (15.5 ± 2.0 years) in Hong Kong.	1832			388	1079	145				1486	331											131 (7.2%)			-Parental marital status -Mother's education
23	Young AM	2010	Philippines	Adult women, with mean age of 24 years (range 18-52)	435	18-52; 24.1 (5.3)	Philippines				P35.6 (89.1) (P48.50 ≈ $1USD)	Unemployed: 37.1 (141)	Single, not dating 22.2 (95) Dating one or more persons 22.9 (98)	51.9 (222)	1.6 (7)			Male sexual partners in past 12 months 1: 75.1 (235) ≥2: 12.1 (38) Female sexual partners in past 12 months ≥1 6.9 (23)	6.0 (25)		Mean age (SD) 18.7 (3.05)			9.4 (38)		9.0 (39)
24	Kang HS	2010	Korea	women	25	23.8(2.63)	Seoul						100% unmarried
25	Wadhera P	2015	Cambodia	Female entertainment and sex worker (FESW)	220	median age 26 (IQR, 22–28)	Phnom Penh, Cambodia	50 (22.7%) NIL 125 (56.8%) Primary	45 (20.5%)		<$100: 84 (38.4%) $100-$150: 57 (26%) >$150: 78 (35.6%)	FESW	45 (24.5%)	84 (38.2%)	91 (41.4%)			last 30 days median (IQR) = 6 (4-15) <5: 99 (45%) 6-15: 71 (32.3%) >16: 50 (22.7%)		<16yo 69 (31.7)	>16yo 149 (68.4)								- Twenty-eight women (12.7%) were lost to follow-up. '- median duration of employment as a FESW was 3.5 years (IQR, 2.0–5.8). '- Regarding current employment venues, more women reported working in entertainment venues (67.7%) than in brothels or freelance settings (32.3%).
26	Juntasopeepun P	2011	Thailand	Thai women aged 18–24 years in Chiang Mai, Thailand.	391 (only 386 included- only taking those who are not vaccinated)	mean (SD) Low: 20.27 (1.41) High: 20.91 (1.44)	Chiang Mai, Thailand			0.902	Low intention; High intention Low 41 (10.6%); 67 (17.4%) 0.256 Medium 62 (16.1%); 82 (21.2%) High 65 (16.8%) 69 (17.9%) 252 (65.3%) reported parents’ monthly household income below 30,000 baht (approximately $1,000 US) per month	Students					n= 148	Among the 148 sexually active women '- 62.8% 1-2 partners '- 37.2% >3 partners								5 (1.2%)			- Of the 391 participants, 5 (1.2%) reported having received at least one shot of HPV vaccine. These were excluded from further analysis, resulting in a final sample of 386 young women in this study. '- Low intention n= 168 '- High intention n= 218 '- Ever had sex Yes 49 (12.7%)low; 98 (25.4%)high No 119 (30.8%)low; 120 (31.1%)high '- The mean age of first sexual intercourse was 18.19 years (SD, …
27	Gu C	2015	China	adult female undergraduate females above 18 years old	117		Changsha, China				<3000: 28 (23·9) 3000–4999: 43 (36·8) 5000 or above: 28 (23·9) Unsure: 18 (15·4)	Students
28	Chan KKL	2012	Hong Kong	Ethnic Chinese women aged 18 or above	1450	18–29: 528 (36%) 30-49: 669(46%) >50: 253 (17%)	Hong Kong	219 (15)	870 (60)	360 (25)	≤10 000: 407 (30.3) 10 0001-30 000: 744 (55.3) >3001: 195 (14.5)		492 (34)	884 (61)	72 (5)					35 (3)	497 (42)	423 (36)	229 (19)
29	Hsu YY	2009	Taiwan	Full-time female undergraduate students attending 5 universities in southern Taiwan	845	mean 20.6 (SD = 1.6), range 17.1 to 36.2	Southern Taiwan			Freshman: 154 (18.2%) Sophomore: 209 (24.7%) Junior: 281 (33.3%) Senior: 201 (23.8%)			840 (95.0%)	4 (0.5%)						sexual experience: yes:189 (22.4%) no: 517 (61.2%)				25 (3%)	803 (95%)	those who received are excluded			- full text further analyse the awareness and intention with the demographic info* '- A small percent (n = 65, 7.7%) had a family history of gynecologic cancer while over a quarter (n = 244, 28.9%) had a personal history for gynecological visits. Only 22.4% (n = 189) of the women admitted any sexual experience. The mean age at first sexual experience was18.3 years (SD = 1.7, range = 14–25)
30	Lee E-J	2011	Korea	Female University Students	777																					43 (5.5%)
31	Montgomery MP	2015	India	All women between the ages of 18 and 44 were eligible for inclusion	202	range 18-44. most common 25-29	more than half of the population (56 %) lived in Mangalore city, while the remainder was from rural areas outside of Mangalore.	n=200 45 (22%)	95 (47%)	62 (31%)	n=162; in USD <40: 16 (10%) 40 to <80: 49 (30%) 80 to <120: 38 (23%) >120: 59 (36%)	n= 198 Housewife: 144 (73%) Other: 54 (27%)		n=202 Yes: 182 (90%) No: 20 (10%)		n= 182 Yes 124 68 No 58 32 no. of children, n=120 1: 70 (58%) 2: 41 (34%) 3: 9 (8%)								0.05
32	Abudukadeer A	2015	China	Uyghur women in Xinjiang province of China.	5000	≤20 years to ≥51 year most common 31-40 (33.3%)	Xinjiang province of China	NIL 315 (6.3%) Primary 1000 (20%)	1085 (21.7%)	undergraduate or above 1,385 (27,7%) specialist/professional 1,215 (24.3%)														0.33	0.67
33	Wong LP	2011	Malaysia	aged between 18 and 25 years, and living in the household. If a household had more than one eligible participant, one eligible member was randomly selected to participate.	449	mean age 21.17 years (SD ± 1.89)	rural villages in the states of Perak and Pahang in Peninsular Malaysia	NIL 2 (0.4) Primary 19 (4.2)	358 (79.7)	70 (15.6)			262 (58.4)	married 9 (2.0) not married, living together 2 (0.4)															- Dating, no steady partner 96 (21.4) '- Steady partner, not living together 80 (17.8)
34	Johnson DC	2014	India	Women who attended the NFCC health camps received a wide array of free reproductive health services including family planning counseling and sexually transmitted infection (STI) testing	749	n=746 mean (SD): 37.9 (11.4)		Yes 145 (19.4) No 604 (80.6)								n= 709 Mean (SD) 2.9 (1.5)													- Age of 1st marriage Mean (SD) 18.2 (3.3) '- Currently use contraceptives Yes 386 (53.2)
35	Pitts MK	2007	Australia	women aged between 18 and 61 years	1100	Average 42 years, with a range of 18 to 61 years.	State of Victoria		school leaving cert 57.0% (year 12)	- 15.7% college certificate or diploma '- 15.9% undergraduate university degree '- 11.2% postgraduate qualification		68.8% currently in paid occupation ‘- 20.5% intermediate clerical, sales and service workers ’- 9.3% associate professionals ‘- 19.8% were professionals. ’- 68 were in health-related occupations (5 doctors, 59 were nurses)				76.9% have children '- 13.0% one child '- 35.5% two children '- 19.3% three children '- 2.9% four or more children													- majority of respondents (83.7%) described their background as Anglo-Australian. Other responses were grouped into five categories: Asian (4.9%), Southern European (5.1%), other European (4.9%), Middle Eastern (0.4%) and other (2.5%).
36	Siddharthar J	2014	India	every fifth patient attending the gynaecology department was included in the study	400	40.45 ± 12 years.	Puducherry; 90% of the patients coming from surrounding rural communities.	NIL 127 (31.8%) Primary 86 (21.5%)	176 (44.1%)	11 (2.8%)		housewife: 254 (63.5%) Coolie: 136 (34%) Teacher: 10 (2.5%)
37	Paul P	2012	Vietnam	both a mother and her daughter who responded to the KAP questions in paired mother-daughter interviews.	536 (70%) mother-daughter paired interviews.	Daughter: 10:88 16.4% 11: 440 82.1% 12 and older: 8 1.5%																				465 86.8%
38	Charakorn C	2011	Thailand	women attending the outpatient gynecology clinic at Ramathibodi Hospital	764	mean (SD) 43.4(12.1)		below high school 135(17.7)	137(18.0)	bachelor 374(49.2) master 115(15.1)	≤15,000: 120(16.0) 15,001–30,000: 197(26.2) ≥30,001: 434(57.8) † 33.5 Baht = 1 US dollar; the exchange rate at 1 December 2009.		never married 191(25.0)	507(66.4)	66(8.6)	0 204(31.1) ≥1 451(68.9)								647(84.9)	647(84.9)
39	Kruiroogroj S	2014	Thailand	female parents of adolescent girls aged between 12-15 who are able to read and write Thai	861	mean (SD) Respondent (N-681) 43.47 (6.6) Student (N=808) 13.72 (1.3)		132 (15.5)	327 (38.4)	383 (46.1)	Less than 5,000 38 (4.5) 5,000-9,999 113 (13.3) 10,000-29,999 281 (33.3) 30,000-49,999 173 (20.3) More than 50,000 247 (29.0)																		- Family history of cancer (N=834) 251 (30.1) '- Family history of cervical cancer (N=834) 38 (4.6)
40	Al-Dubai SAR	2010	Malaysia	Women aged between 18 to 49 years and are able to communicate in one of the three languages (English, Bahasa Malaysia or Mandarin)	300	mean age 33.6 years		21 (7%)	78 (26.0%)	Diploma 84 (28.0%) University 117 (39.0%)	<2000: 21 (7.0%) 2000 to 4000: 144 (48.0%) >4000: 135 (45.0%)					No: 46 (18.6%) 1-3: 174 (70.4%) > 3: 27 (10.9%)
41	Kang H-Y	2011	Korea	Female undergraduate students from a university located in the southwestern region of Korea	297	20.63 years (SD = 2.76)							290 (97.6%)	7 (2.4%)			0.145					21.43 (SD 2.97)				21 (7.1%)			-38.7% were freshmen, 26.6% were sophomores, 24.6% were juniors, and 10.1% were seniors. -Approximately half of the participants were nursing majors. Half of the participants reported that they had no religious affiliation -only 22 (51.2%) out of 43 sexually active females use condom
42	Al-Naggar RA	2011	Malaysia	women aged more than 18 years and are able to communicate in English or Malay Language.	233	Majority of them from the age group 17-30 years old 17-30: 158 (67.8%) 31-40: 50 (21.5%) >40: 25 (10.7%)		6(2.6%)	26(11.2%)	201(86.3)	<2000: 79 (33.9%) 2000 to 4000: 110(47.2%) >4000: 44(18.9%)		145(62.2%)	88(37.8)												0.515			- 146(62.7%) were Malay, 28(12%) were Chinese, 59(25.3%) were Indian. - Majority of them from the age group 17-30 years old, Malay, single, having tertiary education (67.8%, 62.7, 62.2, 86.3%; respectively)
43	Park J-S	2011	Korea	Female university students	1486	21.48 (SD 2.75)	Daegu, Gyeongbok 776 (52.2%) Busan, Gyeongnam, Ulsan 710 (47.8%)			College: 811 (54.6%) University: 675 (45.4%)	With Monthly money (10,000won) Below 25 years old: 707 (47.5%) 25 years old and above: 777 (52.3%)						216 (14.6%)									107
44	Wang DL	2015	China
45	Pitts M	2009	Singapore	women aged between 18 and 49 years were randomly selected from households throughout Singapore	2145	35.4		388 (18.1%)	728 (34%)	Pre-U: 195 (9.1%) Diploma: 333 (15.5%) University: 428 (20%)		White collar: 986 (46.6%) Self-employed: 32 (1.5%) Student: 197 (9.3%) Blue collar: 185 (8.8%) Home duties: 706 (33.4%) Unemployed: 7 (0.3%)				<16 years : 1375 (64.8%) No children <16 years: 746(35.2%)													-96.6%) were Singapore residents. Of this group, 75.4% were born in Singapore, 10.9% in Malaysia, 4.5% in India, 4.2% in China, and 5.0% in a variety of other countries. -The largest numbers of women were aged between 25 and 44 years, had a Chinese background, spoke Mandarin or English, and had a child under the age of 16 years living at home with them
46	Giles M	2006	Australia	young women (aged 18–30 years) currently participating in an HPV vaccine trial, women attending a local university health service and women attending a cervical dysplasia clinic.	90 (30 each in DC, UHS, VT)
47	Feng S	2012	China	women that are healthy and willing to participate, and is a permanent inhabitant in Hangzhou city or Lishui; age from 18 to 50 years; must be able to read, no history of mental disease, and no history of cervical intraepithelial neoplasia.	1490	35.3 years in urban areas (range 20-50 years) and 35.1 years in rural areas (range 22-50 years)	permanent inhabitant in Hangzhou city or Lishui	<10 years: 252 (32.2%) in urban, 406 (62.5%) in rural	10-12 years: 379 (48.5%) in urban, 233 (35.8%) in rural	>12 years: 151(19.3%) in urban, 11(1.7%) in rural	Personal monthly income in urban (RMB) 0-800: 50 (6.4) 801-1600: 221 (28.3) 1601-4000: 259 (33.0) 4001-8000: 188 (24.1) 8001 or above: 64 (8.2) Personal monthly income in rural (RMB) 0-800: 129 (19.9) 801-1600: 380 (58.5) 1601-4000: 115 (17.7) 4001-8000: 15 (2.3) 8001 or above: 11 (1.7)	Occupation in urban Farmer 151 (19.3) Blue collar 297 (38.0) White collar/Professional 121 (15.5) Business women 177 (22.6) Unemployed 36 (4.6) Occupation in rural Farmer 424 (65.2) Blue collar 133 (20.5) White collar/Professional 27 (4.1) Business women 52 (8.0) Unemployed 14 (2.2)	80 (10.3%) in urban, 56 (8.7%) in rural	686 (87.7%) in urban, 584 (89.8%) in rural	16 (2.0%) in urban, 10 (1.5%) in rural	Number of live children -urban 0: 69 (8.8%) ≥1: 713 (91.2%) Number of live children -rural 0: 33 (5.1%) ≥1: 617 (94.9%)													History of having had cervical cancer screening (urban) Yes: 251 (32.1) No: 299 (38.2) Unsure: 232 (29.7) History of having had cervical cancer screening (rural) Yes: 145 (22.3) No: 220 (33.9) Unsure: 285 (43.8)
48	Kang HS	2010	Korea	female Korean college students	1359	20.96 (±1.80)				Freshman 242 (17.9%) Sophomore 442(32.7%) Junior 370(27.3%) Senior 299 (22.1%)							309 (22.7%)									18 (1.3%)			-Two hundred forty-two participants were freshmen (17.9%), 442 were sophomores (32.7%), 370 were juniors (27.3%), and 299 were seniors (22.1%). -In terms of religion, 26.3% were Christian, 14.4% were Buddhist, 12.7% were Catholic, and 46.6% indicated no religious affiliation.
49	Li J	2009	China	women aged 14–59 years living in metropolitan and rural regions of China	6024	34.6 (SD 11.7)	Metropolitan inhabitants (50%) Rural inhabitants (50%)					White collar and Professionals (14%) Farmers: 38.2% Students: 14.4%		6024 (79.3%)			5002				5002 18.0(8.8)			1005					-Mean years of education 8(SD 4.3)
50	Wong LP	2016	Malaysia	14 years old female students who had received three doses of the HPV vaccine	2482	14.0years(SD±0.18)			2482(100%)																	Yes (100%)
51	Choi HC	2013	Hong Kong	For the maternal survey, the respondents were mothers with daughter aged less than or equal to 18 years old. For the adolescent schoolgirl survey, it was schoolgirls mostly aged between 11-18 years, with around 3.2% more than 18 years old.	A total of 1022 and 1005 mothers in 2008 and 2012 respectively. 2167 schoolgirls aged between 11-18 years old.	Age of daughters that were <9 years old(193217=37.3%), 9-13 years old(136788=26.4%)and 14-18 years old(187616=36.2%)		53 703 (12.4%)	269 761(62.5%)	108019 (25%)	HK$<10000: 58 082(13.5%) HK$10000-20000: 117 359(27.2%) HK$>20000: 256 042(59.3%)	Executives and professionals: 91 321(21.2%) Clerks and service workers: 107667(25.0%) Labors: 40 795(9.5%) Economically inactive: 191 700(44.4%)	2237(0.5%)	390 996(90.6%)	38 250(8.9%)											For the schoolgirl survey(N=2167), 2.4% had received vaccination. For Mothers2012 survey(N=1005), 9.1% of their daughters had vaccine uptake.
52	Chow SN	2010	Korea, Malaysia, Taiwan and Thailand.	Mothers of daughters aged 10-26 years and physicians active in HPV vaccination	1617 of mothers and 480 physicians									Korea:99% Malaysia:92% Taiwan:98% Thailand:94%												Korea:1% Malaysia:4% Taiwan:1% Thailand:0%
53	Kwan TTC	2008	Hong Kong	Adolescents attending the youth centre for recreational activities and in the participating school, form 2 and form 7 students (equivalent to UK form 2 and lower 6th, respectively).	64 girls	Median age 16 years, age range 13–20, n = 64.	Hong Kong		100%(n=64)		On government assistance: 3(5%), $10,000 and below: 11(17%), $10,001-$15,000: 18(28%), %15,001-$30,000: 23(36%), $30,001 and above: 6(9%), Missing data:3(5%).
54	Sam IC	2009	Malaysia	A convenience sample of women attending outpatient clinics, as patients or accompanying patients. Mothers with at least one child under 18 years old were included.	362	mean age: 36.0 years	Kuala Lumpur	35(9.7%)	220(60.8%)	107(29.6%)	<RM2,000:139(38.4%) RM2,000-RM4,000: 171(47.2%) >RM4,000: 52(14.4%)		5(1.4%)	357(98.6%)		262(72.4%)
55	Taylor VM	2012	USA	Cambodian women in the 18–64 age group who have daughters aged 9-18 years old.	96	<40: 34(36%) >40: 61(64%)	Seattle	65(69%)	29(31%)	29(31%)			27(28%)	69(72%)												26% of respondent's daughter had HPV vaccination
56	Yu Y	2016	China	Mothers of daughters aged 9–17 years old	1578	40.25±4.20 years (range: 30–56 years)	Weihai, China	180(11.4%)	770(48.8%)	628(39.8%)	<30,000: 312(20.10%), 30,000~: 477(30.74%), 50, 000~: 592(38.14%), 100,000~:171(11.02%)	Farming: 339(21.48%) Skill worker:289(18.31%) Professional:245(15.53%) Business personnel: 288(18.25%) Housewife or unemployed:276(17.49%) Other:141(8.94%)
57	Rashid S	2016	India	Undergraduate students comprising both girls and boys between the age group of 16–26 years.	1580		Amity University Uttar Pradesh (AUUP), NOIDA campus			100%(1580)																7.24% younger girls, 7.07% older girls. Younger (_x0014_<19 years) and older (>19 years)
58	Tung ILY	2016	Australia	Women aged 18–25 years in 2011 to 2014 who were eligible to receive the free HPV vaccine during the 2007–2009 catch-up period were recruited.	417	24 (IQR: 22–25)	Victoria, Australia.											0: 81(20%) 1-3:167(41.2%) 4+:157(38.8%)						199(89.6%) within the last two years 23(10.4%)more than two years ago		337(81%)
59	Zhuang QY	2016	Singapore	62.0% were young women aged 15–18 years, 33.7% were aged 19–22 years.	255							252(98.8%)	3(1.2%)													25
60	Siu JY	2014	Hong Kong	Women aged 30 to 60 years at the time of study, who (a) had at least one daughter aged 9 to 17 years old at the time of the study, (b) had not yet taken their daughter(s) to receive the HPV vaccine and (c) had no professional medical and/or health science training,	35		Hong Kong		20 had reached form 5 in secondary school and two had reached form 3.	11 participants had completed university, two had attained post-secondary school education		21 of the participants were employed full-time in different sectors, including administrative and executive functions, sales and retail, food and catering, education, social service, civil service, transportation and logistics. 5 participants were employed part-time in sales or catering. 9 of the participants were homemakers.		24	9 were divorced and 2 were widowed											0
61	Ezat SWP	2013	Malaysia	Mothers who attended O&G clinic and have at least one living child	155	24-32: 47.7%, 33 and above: 52.3%	Kuala Lumpur		PMR:3.2%, SPM:33.5%,	Diploma:34.2%, Degree:29%	MYR0-2269:49.7%, MYR2270 and above: 50.3%	Professional:30.3%, Semi-professional:54.8%, Houwsewife:12.9%, Unemployed:2%				1(less):38.1%, 2(more):61.9%
62	Brotherton JML	2016	Australia	Young women resident in Victoria who would have been age eligible for the 2007– 2009 community catch-up HPV vaccination program (aged 18–26years in 2007, and therefore aged 23–31 years in 2012).	956**		Victoria, Australia.																			HPV vaccine coverage with at least one dose of 62.3%, and coverage with three doses was estimated at 53.7%.
63	Al-Naggar RA	2010	Malaysia	30 female students from different faculties of the Management and Science University, Malaysia.	30	19-26 years old	Shah Alam, Malaysia.			1			24(80%)													8(27%)
64	Lee PWH	2007	Hong Kong	Healthy ethnic Hong Kong Chinese women aged 18 years and above	49	18–25 years (n = 20), 26–35 years (n = 13), 36 years and above (n = 16).	Hong Kong	1(2%)	23(47%)	21(43%) Postgraduate: 4(8%)	$0-$10,000:12(26%), $10,001-$20,000:16(34%), $20,001 and above:19(34%)	Housewife:10(21%), Student:8(16%), White collar:28(57%), Unemployed:3(6%)	25(51%)	Married:21(43%), Cohabited: 2(4%)	Divorced:1(2%)	14(28%) with children, 35(72%) no children								37(76%)	10(20%)
65	Egawa-Takata T	2015	Japan	Mothers with daughters’ aged 10–18	800
66	Egawa-Takata T	2014	Japan	Doctors who were previously trained in the Department of Obstetrics and Gynecology of Osaka University Hospital or its associated hospitals and their daughters’ HPV vaccinations before (2012) and after (2014) the adverse news releases.	264																					In 2014, was 0 % for girls in 6th and 7th graders, 42.9 % in 8th graders, 25 % in 9th graders, 83.3 % in 10th graders, 91.7 % in 11th graders, 100 % in 12th graders, 80 % in 19-year-olds, and 83 % in 20-years-olds.
67	Miyagi E	2014	Japan	Female aged 16 to 35 years, living in Kanagawa Prefecture, Japan	243 (response rate: 61.7%)	16-17=1.6%, 18-21=11.9%, 22-25=18.5%, 26-30=30.9%, 31-35= 37%	Kanagawa		5(2.1%) high school students	47(19.3%) were high school graduates, 190(78.2% had educational level higher than high school graduates										12-15=5.8%	16-18=29.2%, 19-24= 40.3%	25-30= 3.3%		0.65	21% did not have Paps, 0.4% don't know,13.6% no answer	12.3% had HPv vaccine

## Sheet: Results
ID	Author	Year	Country	Respondents	Sample size	Already vaccined	Never had Paps Smear	Had Abnormal Paps Smear	Awareness					Knowledge											Recommendation to vaccine		Source of information								Intention to be vaccinated			Factors rejecting vaccination										Factors considering vaccination
									Heard about HPV	Heard about HPV vaccine	Heard about cervical cancer	Heard what is Paps smear		Mean knowledge score	Know HPV is via sexual contact	HPV risk increase with multiple sexual partners	Know condom use will prevent HPV transmission	Smoking increases risk of cervical cancer	Know HPV cause cervical cancer	Genital warts are caused by HPV infection	A vaccine exist to prevent HPV infection	Know no visible signs and symptoms of HPV	Know Paps smear as preventive measure	Sex at an early age increases risk of HPV infection	Move to next column to see from who	GP	Media (Television, radio, magazine)	Newspaper	Gynaecologist	Clinic/Hospital	School	Internet	Family and Friends			Cost	Feels not at risk	Encourage sexual behaviour	Thinks it's not necessary	Safety of newly developed vaccine	Believe too young to receive	Parents' objection	Does not know about vaccination	Embarrassment of getting STI vaccine	Think it is not effective	Fear of needle and syringe		Perceived risk catching HPV	Cost
1	Yen CH	2011	Taipei,Taiwan	Adult women aged 18-69 who were officially registed as having physical disabilities in Taipei City as of March 2009	438					54.5%																									Free: 60% Pay 12-15k: 3.2%	0.568
2	Kwan T	2009	Hong Kong	Ethnic Chinese women aged 18 years or above serviced by the Hong Kong Family Planning Association	1450 Response rate 84%				527 (38%)	0.5				mean = 2.46 [SD = 1.43]		0.459	0.068		0.11																171 (13%)				0.04				0.12		0.28
3	Wong WC	2010	Hong Kong	First-year, female students at the CUHK who registered with the University Health Centre.	1018 Response rate 97.4%. (992)																					269 (35.4%)					388 (51.1%		102 (20.3%)		671
4	Kang HS	2011	Korea	High school girls (grade level 10th-12th) and their mothers from 9 high schools located in 7 regions of Korea	1393 (726 of girls and 667 of the mothers)	0.008																													3.32/5 (SD, 0.90)	4.11 (0.86)	3.07 (1.10)						99% 4.05 (1.00)		3.42 (0.88)	3.25 (1.14)
5	Achappa S	2015
6	Wang LDL	2015				0.03	17.8% never been screened or only undergone symptomatic screening	0.176	50.4% n=747	100% heard of HPV vaccine as cevical cancer vaccine								0.8% n=12	4.6% n=68						HPV vaccine-related information *61.2% n=907 felt the info given were less than desired		TV 72.5% n=1074 leaflet/posters from hospitals/MCHCs/private clinics 52.5% n=778 newspapers 21.4% n=317
7	McNair R	2009	Melbourne, Australia	Women of different sexual orientations attending annual lesbian and gay community festival held in Melbourne	309 (83 Female who only have sex with men)		0.224	25% (n=58)	55.6%* 236 (68%)	46.3%* n=167					205 (56%)				61.8%* 43%								126 (75%)						60 (36%)		70.4%* 61%													79
8	Juntasopeepun P	2011	Chiang Mai, Thailand	Young women aged between 18–24 years from four major universities in Chiang Mai.	386		380 (98.4%)			209 (54.1%)																									218 (56.5%)	0.49								0.68				0.93
9	Mather T	2012	Australia	female students (18–30 years) enrolled in the Psychology course at the University of Sydney.	212. Response rate 91% (193)
10	Wong LP	2011	Malaysia	Ethnically diverse Malaysian female students attending a public university located in Kuala Lumpur, Malaysia.	1083 Response rate 60% (650)				0.217	67 (10.3%)		0.572		3.25 out of 14 (S.D. ±2.41)	0.1	62.0%, n = 403			0.272		n=40 Which is 59.7% of those who heard of HPV vaccine		0.214				5.4% magazines, 20.9% television and 6.0% radio	0.493		0.015			0.313		0.48		0.415			0.509				0.113
11	Kuo PF	2014	Taiwan	female college students was recruited from nine colleges in northern Taiwan	398	38 (9.5%)				0.766				8.01±2.91																0.08	0.101		family:18.1% peers: 8.8%															0.237
12	Kim HW	2012	Korea	women who visited an obstetric gynecologic clinic.	324										88 (27.2%)		Ans: No 12 (3.7)		68 (21%)		88 (27.2) to prevent cervical cancer														3.88±1.05 out of a possible 7
13	Kyu Eun L	2014	Korea	undergraduate students in G city	254					24 (9.4%)																									3.88±1.05 (range 1-7)
14	Juntasopeepun P	2012	Thailand	Female college students who were aged 18–24 years and currently living in upper northern Thailand	747	9 (1.2%)				307	732.4			7.5 ± 3.8	484 (64.8%)	592 (79.3%)		522 (69.9%)	451 (60.4%)			336 (45%)	302 (40.4%)		97 (13.0%)	0.598							friends (46.4%), someone they knew (43.3%), and parents (39.2%)		405 (54.9%)													414.3*
15	Lee A	2014	Hong Kong	Female secondary school students studying secondary two, S2 to secondary seven, S7 in age range 12 to 19. Invitation was sent to eleven secondary schools which had once participated in recent programs organized by Centre for Health Education and Health Promotion of The Chinese University of Hong Kong (CUHK)	1416	0.067				0.719	0.959				0.525	0.482			0.411				0.528				TV: 28.3% outdoor advertisement: 12.5% magazine (7.1%)	0.097		11.1%)		0.068	0.057		0.348	0.235	0.11			0.21								0.17
16	Lan YL	2013	Taiwan	Female college students (from freshman to senior) in the Hualien district of Taiwan.	315 Response rate 94.92% (n=299)					250 (84.5%)					cervical cancer contracted through sexual intercourse 100 (33.4%)						252 (84.3%)		283 (94.6%)	223 (74.6%)	Source of Information about HPV Vaccination		egarding promotion, only 50% of the sample population agreed to receive vaccination at their own cost, and such a percentage increases to 70% or even 80% when vaccination can be offered with a discount or at no co			Healthcare profession 75 (30.00%)	Teacher 78 (31.20%)	Website 79 (31.60%)	Students and friends 55 (22%) Parents 54 (21.60%)		Own cost: 50% At discout: 70% No cost: 80%
17	Bang KS	2011	Korea	women among university students in Seoul	200	24	176							Vaccinated 9.75±2.91 Unvaccianted 8.99±2.48	0.615				0.835		0.885	0.675			Heard of HPV vaccine viqa portal site/ private organisation '-Vaccinated YES 8 (33.3%) NO 43 (24.6%) '- Unvaccinated YES 109(62.3%) NO 66 (37.7%)										Factor accepting (n=24, vaccinated) Factor rejecting (n=176, unvaccinated)	Too expensive 103 (58.5%)	Do not know the risk 47 (26.7%)		20 (11.4%)							Painful 12 (7%)			1 (4.2%)
18	Hsu YY	2010	Taiwan	women who had initiated HPV vaccination at least 18 years of age	189	1																					0.28																					0.42
19	Hong Y	2013	China	Female Sex Workers (FSW) recruited from entertainment establishments in Beijing	360				0.221	0.133	247(70.8%)			2.2/7 (SD = 2.4).	77 (30.4%)				91 (35.5%)				106 (41.9%)												62% Willing if free: 139 (40.8%) Willing even not free: 73 (21.4%)													36 (10.0%)
20	Tu Y-C	2015	Taiwan	first-year students of three five-year junior nursing colleges in Southern Taiwan	384	9			102 (26.56%)					4.96 /14[3.61]	192 (50%)	150 (39%)	114 (29.68%)	31 (8%)	160 (41.7%)		206 (53.64%)		205 (53.4%)			30(10.2%)	Television: 112(38.1%)	59(20.1%)			88 (29.9%)	11(3.7%)
21	Weisberg E	2009	Australia	free vaccination catch up program for women aged 26 years or less through GPs was given to women attending the Ashfield, Newcastle and Penrith FPNSW clinics	294	166 (56.5%)				245 (83.3%)																									67 (22.8%)					9		2			7
22	Li SL	2013	Hong Kong	secondary school girls (15.5 ± 2.0 years) in Hong Kong.	1832																															0.178			little to do with me 5.6% pay little attention 5.2%	0.124	0.065	objection: 2.7% lack of initiation: 2.9%				0.006
23	Young AM	2010	Philippines	Adult women, with mean age of 24 years (range 18-52)	435	9.0 (39)		Diagnosed with HPV 5.6 (22)	0.45		0.52																0.55			0.76						n (%) 134 (34.9)										222 (57.1)		n (%) 37 (9.5)	low price 54% moderate price30% high price 31%
24	kang HS	2010	Korea
25	Wadhera P	2015	Cambodia	Female entertainment and sex worker (FESW)	220				52 (23.7%)					After edu intervention 90.1%	191 (100%)	189 (99%)			180 (94.2)		186 (97.4%)									Nurse or doctor : 152 (100%)					Wanted to be protected from HPV 152 (100%)
26	Juntasopeepun P	2011	Thailand	Thai women aged 18–24 years in Chiang Mai, Thailand.	391 (only 386 included- only taking those who are not vaccinated)	All not vaccinated	0.984			66 (17.1%)low 111 (28.8%)high				7.05 (4.21)low 8.57 (3.67) high *HPV and cervical* '- internal consistency coefficient 0.86 '- mean knowledge score (HPV and cervical cancer) 7.89 (SD, 3.99; range, 0–15).	253 (67.6%)	305 (81.6%)		279 (74.6%)	226 (60.4%)	147 (39.3%)		177 (47.3%)	238 (63.6%)	271 (72.5%)	16 (4.1%)low, 45 (11.7%)high		public media 47.5%) brochure/poster: 38.4%			healthcare provider: '- source of info 41.2% '- recommended 62.3%	0.548	0.537	- 28.8% source of info '- 54.1% recommended (friend), 54.1% (someone they know), 31.1% (parents)		mean score 4.49 (SD, 3.39; range, 0–10).									2.65 (0.96)low 2.45 (1.03) high				3.74 (1.41)low 4.67 (1.55) high	2.94 (0.77)low 2.98 (0.85)high
27	Gu C	2015	China	adult female undergraduate females above 18 years old	117				105 (89·7%)	50 (42·7)	91 (77·8)	cervical screening 0		HPV 0–2 (low): 48 (41·0) 3–4 (high): 69 (59·0) Cervical cancer 0–4 (low): 9 (7·7) 5–7 (average): 51 (43·6) 8–10 (high): 57 (48·7))	77 (65·8)	109 (93·2)	70 (59·8)	69 (59·0)	43 (36·8)				74 (63·2) pap smear or blood sample	91 (82·9)											n= 51
28	Chan KKL	2012	Hong Kong	Ethnic Chinese women aged 18 or above	1450																					0.312			0.508	Womenhealth clinics 58.3%																			473 (32.6)
29	Hsu YY	2009	Taiwan	Full-time female undergraduate students attending 5 universities in southern Taiwan					422 (49.9%)	312 (36.8%)															(OR: 1.31, 95% CI: 1.23–1.40)										485 (57.4%)													(OR: 1.22, 95% CI: 1.08–1.38)	cost & availability: (OR: 1.22, 95% CI: 1.08–1.38)
30	Lee E-J	2011	Korea	Female University Students	777	43 (5.5%)				349 (44.9%)				13.75 SD 2.41 (max 20)		0.757	0.77				0.806		0.73	0.471	Where did you hear about the vaccine? (n=349)		Television: 65 (17.1%)	24 (6.3%)		Individual clinic 13 (3.4%) Health center 11 (2.9%) Hospital 27 (7.1%)	University 97 (25.5%)	45 (11.8%)	Friend 51 (13.4%) Family 36 (9.5%)			92 (13.1%)				29 (4.1%)					22 (3.1%)	11 (1.6%)
31	Montgomery MP	2015	India	All women between the ages of 18 and 44 were eligible for inclusion	202				0.36		0.15	0.07			0.5				0.28		0.26					doctor 30%	tv 26% magazine 20% radio: 6%								Acceptance 46%														if cost $360 US: 12%
32	Abudukadeer A	2015	China	Uyghur women in Xinjiang province of China.	5000		0.67		650 (13%)	300 (6%)	1350 (27%)					*risk of cevical cancer: 104 (2.08%)	*prevent STI 1400 (28%)	67 (1.34%)	900 (18%)						*source of info abt cervical cancer*		tv: 458 (33.9%) broadcast: 117 (8.7%) magazine: 90 (6.7%)						Friends: 475 (35.2%)
33	Wong LP	2011	Malaysia	aged between 18 and 25 years, and living in the household. If a household had more than one eligible participant, one eligible member was randomly selected to participate.	449				11.6% (n = 52)	7.8% (n = 35)				2.37 (SD ± 1.97; 95% CI 2.19–2.55)											out of the 35 who heard about the vaccine		31.4% television, 20% newspapers, 17.1% radio, and 10.0% magazines						friends 45.7%		~65%		0.2			27.4% doubts on the safety and efficacy				0.207
34	Johnson DC	2014	India	Women who attended the NFCC health camps received a wide array of free reproductive health services including family planning counseling and sexually transmitted infection (STI) testing	749				107 (15.4) *STI 405 (58.2)	heard or had knowledge on HPV vaccine 55 (7.5)	372 (53.3)			heard or had knowledge on HPV vaccine 55 (7.5)					71 (12.4)						*source of knowledge abt cervical cancer out of 53.3% who are aware of cervical cancer					government clinic, NGO or school 26.5%				*dont know where 32.7%*	*not to themselves but to their children*
35	Pitts MK	2007	Australia	women aged between 18 and 61 years	1100			Had HPV n=50 (4.5%)	51.2% (n = 563)					n=524 '- From a possible total of 12, mean knowledge 8.4 (s.d. = 1.8), range from 3 to 12; nine women scored full marks											Source of info on HPV *source of trust*	0.963	41.1% out of 41.4%: 49.4% (n=89) newspaper/magazine 37.2% tv 10% poster/brochure 1% radio brochure/ pamphlet 90.4%		0.996	- Women health services 97.0% '- Family planning 90.1%	Of the 71, '- 38 schools '- 21 university	2.2% other media (often internet) 44.6%			I would have a child of mine vaccinated against HPV if it were readily available 79.0														0.765
36	Siddharthar J	2014	India	every fifth patient attending the gynaecology department was included in the study	400					11 (2.8%)	178 (44.5%)	49 (12.2%)		*about cervical cancer* risk factor: 43 (10.8%) symptoms:32 (8%)		0.15		0.103									65 (16.3%)			Health staff 33 (8.2%)
37	Paul P	2012	Vietnam	both a mother and her daughter who responded to the KAP questions in paired mother-daughter interviews.	536 (70%) mother-daughter paired interviews.	465 86.8%								Cervical cancer mean composite score (SD) 1.8 (1.0) *max 5* HPV mean composite score (SD) 0.9 (0.7) *max 2* HPV vaccine composite score (SD) 2.28 (0.79) *max 3* TOTAL mean composite score (SD) 5.00 (1.80)	knows hows its transmitted 19.9% identify how to come in contact with HPV 213 (39.7)				272 (50.7)		knows the purpose of HPV vaccine 476 (88.8)
38	Charakorn C	2011	Thailand	women attending the outpatient gynecology clinic at Ramathibodi Hospital	764	7	647(84.9)	137(18.0)	0.466	0.385		0.959																							acceptaqbility 77.2%	0.325							no advice from doctor 28.4%		fear of effectiveness 19.4% less effective in older women 13.4%			fear of getting cervical cancer 70.3%
39	Kruiroogroj S	2014	Thailand	female parents of adolescent girls aged between 12-15 who are able to read and write Thai	861					0.7				*all in cervical cancer context*	virus that cause cervical cancer(N = 857) 512 (59.7)				Viral infection cause cervical cancer (N = 857) 422 (49.2)					(N = 856) 544 (63.6)			TV/radio (50%) newspapers/magazines (38%)			hospital/ healthcare provider (66%)					Acceptance Bivalent (N=847) 651 (76.9) Quadrivalent (N=758) 564 (74.4)	55% feels that its exp financial limitations (39%- 43%)													Willingness to pay Bivalent (N=636) 438 (68.9) Quadrivalent (N=639) 430 (67.3)
40	Al-Dubai SAR	2010	Malaysia	Women aged between 18 to 49 years and are able to communicate in one of the three languages (English, Bahasa Malaysia or Mandarin)	300				78 (26%)	65 (21.7%)					65 (21.7%)				66 22.0%	38 12.7%	76 25.3% protect against cervical cancer														postive attitute 53%	47 (15.7)							131 (43.7%)	social stigma 71 (23.7%)		81 (27.0%)
41	Kang H-Y	2011	Korea	Female undergraduate students from a university located in the southwestern region of Korea	297	21 (7.1%)			0.378		0.838			5.28 (SD = 3.58) out of 13					0.599	0.165	0.569	0.458	0.66		3.37 (0.82)*										62.80 (SD = 27.10) out of 100	3.64 (0.87)*				2.31 (0.81)*
42	Al-Naggar RA	2011	Malaysia	women aged more than 18 years and are able to communicate in English or Malay Language.	233	0.515			192 (82.4%)							167 (71.7%)								136 (58.4%)*sex before 16y/o
43	Park J-S	2011	Korea	Female university students	1486	107 Mean vaccination age: 21.46 (SD 3.12)				637 (42.9%)	1,194 (81%) only 1474 answered				585/ 148 (39.5%)										Where did you hear about the vaccine? (n=637)		Television: 96 (13.3%)	34 (4.7%)		Hospital 56(7.8%) Clinic 22 (3.1%) Health center/ others 42 (5.9%)	University 227 (31.5%)	75 (10.4%)	Friend 101 (14%) Family 67 (9.3%)			246/1346 (18.3%)									40/1346 (3%)	30/1346 (2.2%)
44	Wang DL	2015	China
45	Pitts M	2009	Singapore	women aged between 18 and 49 years were randomly selected from households throughout Singapore	2145				429 (20%)					6.64 (SD = 1.95) out of 13												0.809	Women's magazine: 58.3%	0.732	0.974	Women's health service: 74.4% Family planning service: 64.6%		0.538
46	Giles M	2006	Australia	young women (aged 18–30 years) currently participating in an HPV vaccine trial, women attending a local university health service and women attending a cervical dysplasia clinic.	90 (30 each in DC, UHS, VT)				DC 93% UHS73% VT 100%	30 (33.3%)					DC 83% UHS 87% VT 90%	DC 30% UHS 23% VT 40%	DC 70% UHS 63% VT 80%			DC 70% UHS 83% VT 100%				DC 7% UHS 13% VT 7%	*where would you ask for more info about HPV and HPV vaccine*	71 78.9%	TV 2 (22%) Magazine/books 11 (12.2%)			Other health professional 30 (33.3%)		52 (57.8%)	Family 10 11.1 % Friends 14 15.6%	others 4 (4.4%)	"If available, get it: as soon as possible 28 (31.1%) wait for others to have it first 5 (5.6%)"
47	Feng S	2012	China	women that are healthy and willing to participate, and is a permanent inhabitant in Hangzhou city or Lishui; age from 18 to 50 years; must be able to read, no history of mental disease, and no history of cervical intraepithelial neoplasia.	1490				39.1%, in urban, 27.1% in rural					3.75 in urban areas, 3.18 in rural areas, with a significant difference (P = .016)	151 (49.5%) in urban, 66 (37.5%) in rural				147 (48.2%) in urban, 71 (40.3%) in rural	119 (39.0%) in urban, 58 (33.0%) in rural	(available of effective medicine) - 41 (13.4%) in urban, 22 (12.5%) in rural	77 (25.2%) in urban, 35 (19.9%) in rural				50 (16.3%) in urban, 23 (13.1%) in rural *health professionals	Internet - 28 (9.1%) in urban, 8 (4.4%) in rural Television- 22 (7.3%)in urban, 23 (13.1%) in rural Radio- 6 (2.0%) in urban, 17 (9.5%) in rural	83 (27.3%) in urban, 20 (11.3%) in rural			19 (6.5%) in urban, 7 (3.9%) in rural		62 (20.2%) in urban, 40 (23.0%) in rural																My daughter would be vaccinated once HPV vaccines were available for free in China : 114 (61.6%) in urban, 45 (45.9%) in rural
48	Kang HS	2010	Korea	female Korean college students	1359	18 (1.3%)																			Intention to vaccinate higher when influenced by:	3.47 ± .90							friend (2.90 ± .86) parents (3.40 ± .89).		3.04 (±.85) out of 5.0				2.88 ± .93	2.67 ± .88
49	Li J	2009	China	women aged 14–59 years living in metropolitan and rural regions of China	6024		4470 Heard of HPV: 596(64.02%) Heard if HPV: 3874(76.07%)		931 (15.5%) Urban: 21.6% RUral: 9.3%										48.2% (449/931) Urban: 51.1% Rural:41.6%	0.081					Source of acceptable recommendation for vaccination	Doctors or nurses 1104	Media (TV/Newspaper) 168			Hospital open lectures 1391	School open lectures 91		257				126			It hasn’t been widely used (85) Vaccination causes risks (78)					105			Fear of infecting HPV 257 Fear of having been infected 579
50	Wong LP	2016	Malaysia	14 years old female students who had received three doses of the HPV vaccine	2482	1								3.56(sd ± 1.76)	0.703											53.8% from doctor	0.296	0.213				0.115	parents: 28% friends:13.4%
51	Choi HC	2013	Hong Kong	For the maternal survey, the respondents were mothers with daughter aged less than or equal to 18 years old. For the adolescent schoolgirl survey, it was schoolgirls mostly aged between 11-18 years, with around 3.2% more than 18 years old.	A total of 1022 and 1005 mothers in 2008 and 2012 respectively. 2167 schoolgirls aged between 11-18 years old.	For the schoolgirl survey(N=2167), 2.4% had received vaccination. For Mothers2012 survey(N=1005), 9.1% of their daughters had vaccine uptake.			Schoolgirl survey: 28.8% Mothers2008: 40.5% Mothers2012: 68.5%	Schoolgirl survey: 40.3% Mothers2008: 68.3% Mothers2012: 43.7%
52	Chow SN	2010	Korea, Malaysia, taiwan and Thailand.	Mothers of daughters aged 10-26 years and physicians active in HPV vaccination	1617 of mothers and 480 physicians	Korea:1% Malaysia:4% Taiwan:1% Thailand:0%			0.19	0.26	98%(only 58% professed to know a lot, or quite a lot about it)	Taiwanes mothers:100%(n=400) Malaysian mother:14%(n=400) Thai mothers:67%(n=400) Korean mothers:75%(n=417)																								20% (N=54)			11% (N=54)	46% (N=54%)	35% (N=54)				48% (N=54)				11% (N=863)
53	Kwan TTC	2008	Hong Kong	Adolescents attending the youth centre for recreational activities and in the participating school, form 2 and form 7 students (equivalent to UK form 2 and lower 6th, respectively).	64 girls									Before group: 7.94(2.26) After group: 12.81(1.39)
54	Sam IC	2009	Malaysia	A convenience sample of women attending outpatient clinics, as patients or accompanying patients. Mothers with at least one child under 18 years old were included.	362				0.122	0.105				3.0 out of 20	93(67.9%)				77(56.2%)																	104(83.9%)	51(41.1%)	41(33.1%)		71(57.3%)					68(54.8%)
55	Taylor VM	2012	USA	Cambodian women in the 18–64 age group who have daughters aged 9-18 years old.	96					36% of the mothers' had heard of HPV vaccination before it was described to them.																0.4							Family:14% Friends: 8%					49(51%)		56(58%)					38(40%)
56	Yu Y	2013	China	Mothers of daughters aged 9–17 years old	1578				305(19.33%)					3.56 (SD = 2.40)	106(34.75%)	77(25.25%)			149(48.85%)	46(15.08%)																24(2.07%)				265(22.85%)	359(30.95%)				50(4.31%)
57	Rashid S	2016	India	Undergraduate students comprising both girls and boys between the age group of 16–26 years.	1580	7.24% younger girls, 7.07% older girls. Younger (_x0014_<19 years) and older (>19 years)			36.69% younger girls and 57.23% older girls	37.46% younger girls and 52.52% older girls	77.77% younger girls and 88.55% older girls
58	Tung ILY	2016	australia	Women aged 18–25 years in 2011 to 2014 who were eligible to receive the free HPV vaccine during the 2007–2009 catch-up period were recruited.	417	337(81%)													374(96.9%)	261(67.6%)			393(98.7%)			0.83											0.225	0.05		0.425						0.213			77% would consider if vaccination was free
59	Zhuang QY	2016	Singapore	62.0% were young women aged 15–18 years, 33.7% were aged 19–22 years.	255									7.09 (95% confidence interval [CI]4.12–10.06)													89(34.9%)			18(7.1%) from healthcare workers			77(30.2%)		134(58.3%)								62
60	Siu JY	2014	Hong Kong	Women aged 30 to 60 years at the time of study, who (a) had at least one daughter aged 9 to 17 years old at the time of the study, (b) had not yet taken their daughter(s) to receive the HPV vaccine and (c) had no professional medical and/or health science training,	35																															yes	Yes	Yes	Yes	Yes	Yes
61	Ezat SWP	2013	Malaysia	Mothers who attended O&G clinic and have at least one living child	155						nearly 100 percent of the mothers had heard about cervical cancer.			51% of mothers had good knowledge and 49% of mothers had poor knowledge. More than half of mothers scored good knowledge on cervical cancer(55.5%), HPV diseases(54.2%), HPV vaccines(51.0%) and NHPV immunisation programme (54.2%).					more than half of respondents managed to defined HPV are the virus that causes cervical cancer.							12% on cervical cancer, 12% on HPV, 11% on HPV vaccine, 11% on NHPV immunisation program	35% on cervical cancer, 40% on HPV, 39% on HPV vaccine, 41% on NHPV immunisation program	29% on cervical cancer, 31% on HPV, 30% on HPV vaccine, 31% on NHPV immunisation program	7% on cervical cancer, 6% on HPV, 6% on HPV vaccine, 5% on NHPV immunisation porgram				16% on cervical cancer, 10% on HPV, 13% on HPV vaccine, 9% on NHPV immunisation program
62	Brotherton JML	2016	Australia	oung women resident in Victoria who would have been age eligible for the 2007– 2009 community catch-up HPV vaccination program (aged 18–26years in 2007, and therefore aged 23–31 years in 2012).	956**																															1.9%**	5.1%**			6.8%**		2.5%**	0.188				2.4%**
63	Al-Naggar RA	2010	Malaysia	30 female students from different faculties of the Management and Science University, Malaysia.	30				16(53.3%)		25(83%)				12(40%)
64	Lee PWH	2007	Hong Kong	Healthy ethnic Hong Kong Chinese women aged 18 years and above	49
65	Egawa-Takata T	2015	Japan	Mothers of daughters aged 10-18	800																														94(16% of group 2,3,4 ) were willing to vaccinate their daughters for HPV vaccination in the future
66	Egawa-Takata T	2014	Japan	Doctors who had their daughters’ HPV vaccinations before (2012) and after (2014) the adverse news releases.	264																														64.7 % whose daughters were 6th to 12th graders, and who had not yet received the HPV vaccine, still intended to vaccinate their daughters in the future						15.3 %				3.8 % chose the efficacy of the HPV vaccine was not sufficiently clear
67	Miyagi E	2014	Japan	Female aged 16 to 35 years, living in Kanagawa Prefecture, Japan	243 (response rate: 61.7%)	0.123	0.21			0.798					165(87.9%)			0.313	165(87.3%)		0.807		0.975
[truncated: 15 more columns]
